# Supplementary material for: Bis[N-(2-hy­droxy­benz­yl)adamantan-1-aminium] fluoride tetra­fluoro­borate monohydrate
Source: Acta Crystallogr Sect E Struct Rep Online. 2012 Jan 14;68(Pt 2):o389. doi: 10.1107/S1600536812000694 (PMC3275066; doi:10.1107/S1600536812000694)
Supplement: Supplementary file 1 [file e-68-0o389-sup1.cif]

##############################################################################
#                                                                            #
# This CIF contains the data in a paper accepted for publication in          #
# Acta Crystallographica Section E. It conforms to the requirements of       #
# Notes for Authors for Acta Crystallographica Section E, and has been       #
# peer reviewed under the auspices of the IUCr Commission on Journals.       #
#                                                                            #
# Full details of the Crystallographic Information File format               #
# are given in the paper "The Crystallographic Information File (CIF):       #
# a New Standard Archive File for Crystallography" by S. R. Hall, F. H.      #
# Allen and I. D. Brown [Acta Cryst. (1991), A47, 655-685].                  #
#                                                                            #
# The current version of the core CIF dictionary is obtainable from          #
# ftp://ftp.iucr.org/pub/cif_core.dic.                                       #
#                                                                            #
# Software is freely available for graphical display of the structure(s)     #
# in this CIF. For information consult the CIF software page                 #
# http://www.iucr.org/resources/cif/software.                                #
#                                                                            #
# This file may be used for bona fide research purposes within the           #
# scientific community so long as proper attribution is given to the journal # 
# article from which it was obtained.                                        #
#                                                                            #
##############################################################################
data_I
_audit_creation_method     SHELXL-97
_chemical_name_systematic
;
Bis[<i>N</i>-(2-hydroxybenzyl)adamantan-1-aminium] fluoride tetrafluoroborate
monohydrate
;
_chemical_name_common     ?
_chemical_formula_moiety     '2(C17 H24 N O +), B F4 -, F -, H2 O'
_chemical_formula_sum     'C34 H50 B F5 N2 O3'
_chemical_formula_iupac     '2C17 H24 N O +, B F4 -, F -, H2 O'
_chemical_formula_weight     640.57
_chemical_melting_point     ?
_symmetry_cell_setting     triclinic
_symmetry_space_group_name_H-M     'P -1'
_symmetry_space_group_name_Hall     '-P 1'
loop_
    _symmetry_equiv_pos_as_xyz
    'x, y, z'
    '-x, -y, -z'
_cell_length_a     9.4546(19)
_cell_length_b     12.532(3)
_cell_length_c     15.394(3)
_cell_angle_alpha     104.28(3)
_cell_angle_beta     103.20(3)
_cell_angle_gamma     94.54(3)
_cell_volume     1703.1(6)
_cell_formula_units_Z     2
_cell_measurement_reflns_used     5987
_cell_measurement_theta_min     3.02
_cell_measurement_theta_max     27.48
_cell_measurement_temperature     293(2)
_exptl_crystal_description     'block'
_exptl_crystal_colour     'Colorless'
_exptl_crystal_size_max     0.10
_exptl_crystal_size_mid     0.05
_exptl_crystal_size_min     0.05
_exptl_crystal_density_diffrn     1.249
_exptl_crystal_density_meas     ?
_exptl_crystal_density_method     'not measured'
_exptl_crystal_F_000     684
_exptl_absorpt_coefficient_mu     0.097
_exptl_absorpt_correction_type     none
_exptl_absorpt_process_details     ?
_exptl_absorpt_correction_T_min     ?
_exptl_absorpt_correction_T_max     ?
_exptl_special_details     ?
_diffrn_ambient_temperature     293(2)
_diffrn_radiation_type     MoK\a
_diffrn_radiation_wavelength     0.71073
_diffrn_radiation_source     'fine-focus sealed tube'
_diffrn_radiation_monochromator     graphite
_diffrn_measurement_device_type     'Rigaku Mercury2'
_diffrn_measurement_method     'CCD profile fitting'
_diffrn_detector_area_resol_mean     13.6612
_diffrn_reflns_number     14663
_diffrn_reflns_av_R_equivalents     0.0782
_diffrn_reflns_av_sigmaI/netI     0.1170
_diffrn_reflns_theta_min     3.02
_diffrn_reflns_theta_max     25.00
_diffrn_reflns_theta_full     25.00
_diffrn_measured_fraction_theta_max     0.997
_diffrn_measured_fraction_theta_full     0.997
_diffrn_reflns_limit_h_min     -11
_diffrn_reflns_limit_h_max     11
_diffrn_reflns_limit_k_min     -14
_diffrn_reflns_limit_k_max     14
_diffrn_reflns_limit_l_min     -18
_diffrn_reflns_limit_l_max     18
_diffrn_standards_number     ?
_diffrn_standards_interval_count     ?
_diffrn_standards_interval_time     ?
_diffrn_standards_decay_%     ?
_refine_special_details
;
 Refinement of F^2^ against ALL reflections.  The weighted R-factor wR and
 goodness of fit S are based on F^2^, conventional R-factors R are based
 on F, with F set to zero for negative F^2^. The threshold expression of
 F^2^ > 2sigma(F^2^) is used only for calculating R-factors(gt) etc. and is
 not relevant to the choice of reflections for refinement.  R-factors based
 on F^2^ are statistically about twice as large as those based on F, and R-
 factors based on ALL data will be even larger.
;
_reflns_number_total     5987
_reflns_number_gt     2943
_reflns_threshold_expression     I>2sigma(I)
_refine_ls_structure_factor_coef     Fsqd
_refine_ls_matrix_type     full
_refine_ls_R_factor_all     0.1495
_refine_ls_R_factor_gt     0.0738
_refine_ls_wR_factor_gt     0.1882
_refine_ls_wR_factor_ref     0.2209
_refine_ls_goodness_of_fit_ref     1.005
_refine_ls_restrained_S_all     1.005
_refine_ls_number_reflns     5987
_refine_ls_number_parameters     406
_refine_ls_number_restraints     6
_refine_ls_hydrogen_treatment     constr
_refine_ls_weighting_scheme     calc
_refine_ls_weighting_details
         'calc w=1/[\s^2^(Fo^2^)+(0.0941P)^2^+0.0000P] where P=(Fo^2^+2Fc^2^)/3'
_atom_sites_solution_hydrogens     geom
_atom_sites_solution_primary     direct
_atom_sites_solution_secondary     difmap
_refine_ls_shift/su_max     0.000
_refine_ls_shift/su_mean     0.000
_refine_diff_density_max     0.338
_refine_diff_density_min     -0.360
_refine_ls_extinction_method     none
_refine_ls_extinction_coef     ?
loop_
    _atom_type_symbol
    _atom_type_description
    _atom_type_scat_dispersion_real
    _atom_type_scat_dispersion_imag
    _atom_type_scat_source
    'C' 'C' 0.0033 0.0016
                         'International Tables Vol C Tables 4.2.6.8 and 6.1.1.4'
    'H' 'H' 0.0000 0.0000
                         'International Tables Vol C Tables 4.2.6.8 and 6.1.1.4'
    'B' 'B' 0.0013 0.0007
                         'International Tables Vol C Tables 4.2.6.8 and 6.1.1.4'
    'F' 'F' 0.0171 0.0103
                         'International Tables Vol C Tables 4.2.6.8 and 6.1.1.4'
    'N' 'N' 0.0061 0.0033
                         'International Tables Vol C Tables 4.2.6.8 and 6.1.1.4'
    'O' 'O' 0.0106 0.0060
                         'International Tables Vol C Tables 4.2.6.8 and 6.1.1.4'
_computing_data_collection     '<i>CrystalClear</i> (Rigaku, 2005)'
_computing_cell_refinement     '<i>CrystalClear</i> (Rigaku, 2005)'
_computing_data_reduction     '<i>CrystalClear</i> (Rigaku, 2005)'
_computing_structure_solution     '<i>SHELXS97</i> (Sheldrick, 2008)'
_computing_structure_refinement     '<i>SHELXL97</i> (Sheldrick, 2008)'
_computing_molecular_graphics     '<i>SHELXTL</i> (Sheldrick, 2008)'
_computing_publication_material     '<i>SHELXTL</i> (Sheldrick, 2008)'
loop_
    _atom_site_type_symbol
    _atom_site_label
    _atom_site_fract_x
    _atom_site_fract_y
    _atom_site_fract_z
    _atom_site_U_iso_or_equiv
    _atom_site_adp_type
    _atom_site_calc_flag
    _atom_site_refinement_flags
    _atom_site_occupancy
    _atom_site_symmetry_multiplicity
    _atom_site_disorder_assembly
    _atom_site_disorder_group
    O O2 0.2166(3) 1.1728(2) 0.47603(16) 0.0768(7) Uani d . 1 1 . .
    H H2A 0.3013 1.1960 0.5069 0.115 Uiso calc R 1 1 . .
    N N2 0.0613(2) 1.02915(18) 0.30531(17) 0.0457(6) Uani d D 1 1 . .
    H H2B 0.1500 1.0481 0.3463 0.055 Uiso d RD 1 1 . .
    H H2D 0.0719 1.0434 0.2525 0.055 Uiso d RD 1 1 . .
    C C1 0.0278(4) 1.2233(3) 0.3748(2) 0.0559(9) Uani d . 1 1 . .
    C C2 -0.0385(4) 1.3028(3) 0.3406(3) 0.0823(12) Uani d . 1 1 . .
    H H2C -0.1256 1.2820 0.2940 0.099 Uiso calc R 1 1 . .
    C C3 0.0221(6) 1.4134(4) 0.3743(4) 0.1035(16) Uani d . 1 1 . .
    H H3A -0.0252 1.4669 0.3515 0.124 Uiso calc R 1 1 . .
    C C4 0.1489(7) 1.4435(4) 0.4398(4) 0.0999(16) Uani d . 1 1 . .
    H H4A 0.1894 1.5182 0.4617 0.120 Uiso calc R 1 1 . .
    C C5 0.2210(5) 1.3663(4) 0.4756(3) 0.0836(13) Uani d . 1 1 . .
    H H5A 0.3099 1.3878 0.5206 0.100 Uiso calc R 1 1 . .
    C C6 0.1572(4) 1.2556(3) 0.4427(3) 0.0623(9) Uani d . 1 1 . .
    C C7 -0.0398(4) 1.1038(3) 0.3424(3) 0.0611(9) Uani d . 1 1 . .
    H H7A -0.1296 1.0952 0.2942 0.073 Uiso calc R 1 1 . .
    H H7B -0.0653 1.0817 0.3936 0.073 Uiso calc R 1 1 . .
    C C8 0.0186(3) 0.9063(2) 0.2855(2) 0.0442(7) Uani d . 1 1 . .
    C C9 0.1294(4) 0.8504(3) 0.2392(3) 0.0616(9) Uani d . 1 1 . .
    H H9A 0.2274 0.8747 0.2800 0.074 Uiso calc R 1 1 . .
    H H9B 0.1273 0.8713 0.1823 0.074 Uiso calc R 1 1 . .
    C C10 -0.1343(3) 0.8703(3) 0.2206(2) 0.0597(9) Uani d . 1 1 . .
    H H10A -0.1380 0.8915 0.1637 0.072 Uiso calc R 1 1 . .
    H H10B -0.2056 0.9060 0.2496 0.072 Uiso calc R 1 1 . .
    C C11 0.0925(4) 0.7243(3) 0.2173(3) 0.0713(11) Uani d . 1 1 . .
    H H11A 0.1639 0.6881 0.1875 0.086 Uiso calc R 1 1 . .
    C C12 -0.0605(5) 0.6881(3) 0.1526(3) 0.0790(12) Uani d . 1 1 . .
    H H12A -0.0637 0.7090 0.0957 0.095 Uiso calc R 1 1 . .
    H H12B -0.0848 0.6079 0.1371 0.095 Uiso calc R 1 1 . .
    C C13 -0.1698(4) 0.7428(3) 0.1991(3) 0.0727(11) Uani d . 1 1 . .
    H H13A -0.2685 0.7181 0.1575 0.087 Uiso calc R 1 1 . .
    C C14 0.0981(4) 0.6935(3) 0.3076(3) 0.0766(11) Uani d . 1 1 . .
    H H14A 0.0764 0.6134 0.2950 0.092 Uiso calc R 1 1 . .
    H H14B 0.1960 0.7174 0.3487 0.092 Uiso calc R 1 1 . .
    C C15 -0.1649(4) 0.7114(3) 0.2891(3) 0.0807(12) Uani d . 1 1 . .
    H H15A -0.1909 0.6316 0.2759 0.097 Uiso calc R 1 1 . .
    H H15B -0.2353 0.7475 0.3188 0.097 Uiso calc R 1 1 . .
    C C16 -0.0107(4) 0.7479(3) 0.3536(3) 0.0708(11) Uani d . 1 1 . .
    H H16A -0.0072 0.7268 0.4112 0.085 Uiso calc R 1 1 . .
    C C17 0.0250(4) 0.8748(3) 0.3757(2) 0.0614(9) Uani d . 1 1 . .
    H H17A -0.0454 0.9102 0.4059 0.074 Uiso calc R 1 1 . .
    H H17B 0.1222 0.8999 0.4174 0.074 Uiso calc R 1 1 . .
    O O1 0.1598(2) -0.01917(18) -0.04354(16) 0.0671(7) Uani d . 1 1 . .
    H H1A 0.0796 -0.0455 -0.0799 0.101 Uiso calc R 1 1 . .
    N N1 0.3591(3) 0.12722(18) 0.15517(16) 0.0458(6) Uani d D 1 1 . .
    H H1B 0.3973 0.1208 0.2125 0.055 Uiso d RD 1 1 . .
    H H1C 0.2626 0.1027 0.1428 0.055 Uiso d RD 1 1 . .
    C C18 0.3497(3) -0.0654(2) 0.0606(2) 0.0474(8) Uani d . 1 1 . .
    C C19 0.2181(4) -0.0990(2) -0.0076(2) 0.0493(8) Uani d . 1 1 . .
    C C20 0.1529(4) -0.2079(3) -0.0355(2) 0.0622(9) Uani d . 1 1 . .
    H H20A 0.0652 -0.2300 -0.0816 0.075 Uiso calc R 1 1 . .
    C C21 0.2177(5) -0.2837(3) 0.0049(3) 0.0766(12) Uani d . 1 1 . .
    H H21A 0.1726 -0.3573 -0.0135 0.092 Uiso calc R 1 1 . .
    C C22 0.3476(5) -0.2532(3) 0.0719(3) 0.0759(12) Uani d . 1 1 . .
    H H22A 0.3912 -0.3054 0.0986 0.091 Uiso calc R 1 1 . .
    C C23 0.4205(3) 0.0525(2) 0.0859(2) 0.0514(8) Uani d . 1 1 . .
    H H23A 0.4063 0.0782 0.0304 0.062 Uiso calc R 1 1 . .
    H H23B 0.5252 0.0565 0.1112 0.062 Uiso calc R 1 1 . .
    C C24 0.3909(3) 0.2505(2) 0.1669(2) 0.0470(8) Uani d . 1 1 . .
    C C25 0.4134(4) -0.1434(3) 0.0993(2) 0.0592(9) Uani d . 1 1 . .
    H H25A 0.5019 -0.1221 0.1447 0.071 Uiso calc R 1 1 . .
    C C26 0.5540(4) 0.2863(3) 0.1827(3) 0.0670(10) Uani d . 1 1 . .
    H H26A 0.5866 0.2486 0.1293 0.080 Uiso calc R 1 1 . .
    H H26B 0.6087 0.2668 0.2366 0.080 Uiso calc R 1 1 . .
    C C27 0.5349(6) 0.4692(3) 0.2807(3) 0.1109(17) Uani d . 1 1 . .
    H H27A 0.5549 0.5491 0.2911 0.133 Uiso calc R 1 1 . .
    H H27B 0.5902 0.4504 0.3349 0.133 Uiso calc R 1 1 . .
    C C28 0.5812(4) 0.4116(3) 0.1977(3) 0.0825(12) Uani d . 1 1 . .
    H H28A 0.6863 0.4351 0.2073 0.099 Uiso calc R 1 1 . .
    C C29 0.4980(5) 0.4424(3) 0.1150(3) 0.0837(13) Uani d . 1 1 . .
    H H29A 0.5307 0.4069 0.0610 0.100 Uiso calc R 1 1 . .
    H H29B 0.5165 0.5223 0.1250 0.100 Uiso calc R 1 1 . .
    C C30 0.2869(6) 0.4637(3) 0.1814(5) 0.124(2) Uani d . 1 1 . .
    H H30A 0.1828 0.4406 0.1716 0.149 Uiso calc R 1 1 . .
    H H30B 0.3028 0.5436 0.1906 0.149 Uiso calc R 1 1 . .
    C C31 0.3359(5) 0.4061(3) 0.0979(3) 0.0877(13) Uani d . 1 1 . .
    H H31A 0.2821 0.4262 0.0432 0.105 Uiso calc R 1 1 . .
    C C32 0.3073(4) 0.2796(3) 0.0817(3) 0.0702(11) Uani d . 1 1 . .
    H H32A 0.2031 0.2554 0.0702 0.084 Uiso calc R 1 1 . .
    H H32B 0.3393 0.2423 0.0280 0.084 Uiso calc R 1 1 . .
    C C33 0.3429(5) 0.3085(3) 0.2515(3) 0.0847(13) Uani d . 1 1 . .
    H H33A 0.3965 0.2885 0.3055 0.102 Uiso calc R 1 1 . .
    H H33B 0.2389 0.2856 0.2425 0.102 Uiso calc R 1 1 . .
    C C34 0.3730(7) 0.4347(3) 0.2667(4) 0.114(2) Uani d . 1 1 . .
    H H34A 0.3422 0.4732 0.3214 0.136 Uiso calc R 1 1 . .
    F F1 0.6340(4) 0.1272(5) 0.4430(3) 0.258(3) Uani d . 1 1 . .
    F F2 0.5834(7) -0.0399(5) 0.3596(4) 0.286(4) Uani d . 1 1 . .
    F F3 0.4169(3) 0.0710(3) 0.3459(2) 0.1287(10) Uani d . 1 1 . .
    F F4 0.6105(3) 0.0848(3) 0.2942(2) 0.1330(11) Uani d . 1 1 . .
    B B1 0.5602(7) 0.0654(7) 0.3648(5) 0.112(2) Uani d . 1 1 . .
    O O3W 0.4910(3) 0.2203(3) 0.5815(2) 0.1357(13) Uani d D 1 1 . .
    H H3C 0.5421 0.1997 0.5458 0.204 Uiso d RD 1 1 . .
    H H3B 0.4798 0.1802 0.6150 0.204 Uiso d RD 1 1 . .
    F F5 0.08538(18) 0.08174(14) 0.15565(12) 0.0593(5) Uani d . 1 1 . .
loop_
    _atom_site_aniso_label
    _atom_site_aniso_U_11
    _atom_site_aniso_U_22
    _atom_site_aniso_U_33
    _atom_site_aniso_U_12
    _atom_site_aniso_U_13
    _atom_site_aniso_U_23
    O2 0.0752(17) 0.0827(18) 0.0604(16) 0.0041(14) 0.0026(13) 0.0132(14)
    N2 0.0396(14) 0.0525(16) 0.0467(16) 0.0023(12) 0.0168(12) 0.0129(13)
    C1 0.061(2) 0.051(2) 0.062(2) 0.0100(18) 0.0286(19) 0.0148(18)
    C2 0.076(3) 0.064(3) 0.115(4) 0.021(2) 0.036(3) 0.027(3)
    C3 0.121(4) 0.070(3) 0.144(5) 0.026(3) 0.061(4) 0.043(3)
    C4 0.130(5) 0.054(3) 0.125(5) 0.001(3) 0.070(4) 0.009(3)
    C5 0.100(3) 0.070(3) 0.065(3) -0.015(3) 0.030(2) -0.011(2)
    C6 0.074(3) 0.061(2) 0.053(2) 0.010(2) 0.027(2) 0.008(2)
    C7 0.050(2) 0.060(2) 0.077(2) 0.0087(17) 0.0245(18) 0.0161(19)
    C8 0.0399(17) 0.0446(18) 0.0499(19) 0.0008(14) 0.0158(15) 0.0139(15)
    C9 0.064(2) 0.059(2) 0.077(3) 0.0148(17) 0.036(2) 0.0271(19)
    C10 0.049(2) 0.057(2) 0.065(2) -0.0002(16) 0.0062(17) 0.0116(18)
    C11 0.088(3) 0.056(2) 0.089(3) 0.021(2) 0.051(3) 0.025(2)
    C12 0.113(4) 0.051(2) 0.067(3) 0.000(2) 0.025(3) 0.008(2)
    C13 0.059(2) 0.063(2) 0.079(3) -0.0082(18) 0.004(2) 0.007(2)
    C14 0.084(3) 0.062(2) 0.098(3) 0.017(2) 0.033(2) 0.037(2)
    C15 0.085(3) 0.058(2) 0.111(4) -0.003(2) 0.051(3) 0.025(2)
    C16 0.089(3) 0.071(2) 0.070(3) 0.008(2) 0.033(2) 0.039(2)
    C17 0.068(2) 0.068(2) 0.051(2) -0.0004(18) 0.0171(18) 0.0224(18)
    O1 0.0626(15) 0.0603(14) 0.0734(17) 0.0008(12) 0.0021(13) 0.0258(13)
    N1 0.0434(14) 0.0490(15) 0.0448(15) 0.0015(12) 0.0140(12) 0.0112(12)
    C18 0.051(2) 0.0438(18) 0.053(2) 0.0091(15) 0.0253(17) 0.0122(16)
    C19 0.056(2) 0.0450(19) 0.050(2) 0.0055(16) 0.0205(17) 0.0141(17)
    C20 0.063(2) 0.054(2) 0.066(2) -0.0025(18) 0.0250(19) 0.0059(19)
    C21 0.098(3) 0.045(2) 0.100(3) 0.009(2) 0.059(3) 0.014(2)
    C22 0.092(3) 0.063(3) 0.098(3) 0.034(2) 0.050(3) 0.039(2)
    C23 0.0465(19) 0.0520(19) 0.059(2) 0.0082(15) 0.0235(17) 0.0115(17)
    C24 0.0460(18) 0.0439(18) 0.050(2) 0.0024(14) 0.0181(15) 0.0067(15)
    C25 0.061(2) 0.055(2) 0.071(2) 0.0196(18) 0.0279(19) 0.0212(19)
    C26 0.050(2) 0.062(2) 0.084(3) -0.0023(17) 0.0122(19) 0.018(2)
    C27 0.151(5) 0.062(3) 0.100(4) -0.032(3) 0.039(4) -0.006(3)
    C28 0.069(3) 0.058(2) 0.110(4) -0.0161(19) 0.026(3) 0.009(3)
    C29 0.110(4) 0.049(2) 0.110(4) 0.010(2) 0.059(3) 0.026(2)
    C30 0.115(4) 0.051(3) 0.228(7) 0.025(3) 0.096(5) 0.027(4)
    C31 0.104(3) 0.058(2) 0.108(4) 0.026(2) 0.024(3) 0.033(2)
    C32 0.066(2) 0.056(2) 0.084(3) 0.0081(18) 0.005(2) 0.025(2)
    C33 0.122(4) 0.054(2) 0.086(3) 0.000(2) 0.065(3) 0.000(2)
    C34 0.182(6) 0.058(3) 0.122(4) 0.006(3) 0.107(4) 0.002(3)
    F1 0.120(3) 0.491(9) 0.084(2) -0.005(4) -0.011(2) -0.014(4)
    F2 0.337(7) 0.333(7) 0.349(8) 0.201(6) 0.168(7) 0.262(7)
    F3 0.0670(17) 0.177(3) 0.129(2) 0.0101(17) 0.0298(16) 0.017(2)
    F4 0.0848(18) 0.216(3) 0.121(2) 0.0286(19) 0.0281(17) 0.083(2)
    B1 0.079(4) 0.179(7) 0.095(5) 0.044(4) 0.020(4) 0.066(5)
    O3W 0.094(2) 0.161(3) 0.121(3) 0.010(2) -0.001(2) 0.013(2)
    F5 0.0519(11) 0.0727(12) 0.0573(12) 0.0026(9) 0.0173(9) 0.0241(10)
_geom_special_details
;
 All esds (except the esd in the dihedral angle between two l.s. planes)
 are estimated using the full covariance matrix.  The cell esds are taken
 into account individually in the estimation of esds in distances, angles
 and torsion angles; correlations between esds in cell parameters are only
 used when they are defined by crystal symmetry.  An approximate (isotropic)
 treatment of cell esds is used for estimating esds involving l.s. planes.
;
loop_
    _geom_bond_atom_site_label_1
    _geom_bond_atom_site_label_2
    _geom_bond_site_symmetry_2
    _geom_bond_distance
    _geom_bond_publ_flag
    O2 C6 . 1.370(4) ?
    O2 H2A . 0.8200 ?
    N2 C8 . 1.496(3) ?
    N2 C7 . 1.498(4) ?
    N2 H2B . 0.9000 ?
    N2 H2D . 0.9000 ?
    C1 C2 . 1.368(5) ?
    C1 C6 . 1.372(5) ?
    C1 C7 . 1.495(4) ?
    C2 C3 . 1.379(5) ?
    C2 H2C . 0.9300 ?
    C3 C4 . 1.336(7) ?
    C3 H3A . 0.9300 ?
    C4 C5 . 1.379(6) ?
    C4 H4A . 0.9300 ?
    C5 C6 . 1.388(5) ?
    C5 H5A . 0.9300 ?
    C7 H7A . 0.9700 ?
    C7 H7B . 0.9700 ?
    C8 C10 . 1.519(4) ?
    C8 C9 . 1.520(4) ?
    C8 C17 . 1.525(4) ?
    C9 C11 . 1.526(4) ?
    C9 H9A . 0.9700 ?
    C9 H9B . 0.9700 ?
    C10 C13 . 1.543(4) ?
    C10 H10A . 0.9700 ?
    C10 H10B . 0.9700 ?
    C11 C12 . 1.518(5) ?
    C11 C14 . 1.522(5) ?
    C11 H11A . 0.9800 ?
    C12 C13 . 1.502(5) ?
    C12 H12A . 0.9700 ?
    C12 H12B . 0.9700 ?
    C13 C15 . 1.523(5) ?
    C13 H13A . 0.9800 ?
    C14 C16 . 1.494(5) ?
    C14 H14A . 0.9700 ?
    C14 H14B . 0.9700 ?
    C15 C16 . 1.527(5) ?
    C15 H15A . 0.9700 ?
    C15 H15B . 0.9700 ?
    C16 C17 . 1.534(4) ?
    C16 H16A . 0.9800 ?
    C17 H17A . 0.9700 ?
    C17 H17B . 0.9700 ?
    O1 C19 . 1.354(3) ?
    O1 H1A . 0.8200 ?
    N1 C23 . 1.492(3) ?
    N1 C24 . 1.508(3) ?
    N1 H1B . 0.9001 ?
    N1 H1C . 0.9001 ?
    C18 C25 . 1.375(4) ?
    C18 C19 . 1.389(4) ?
    C18 C23 . 1.491(4) ?
    C19 C20 . 1.372(4) ?
    C20 C21 . 1.370(5) ?
    C20 H20A . 0.9300 ?
    C21 C22 . 1.368(5) ?
    C21 H21A . 0.9300 ?
    C22 C25 . 1.384(5) ?
    C22 H22A . 0.9300 ?
    C23 H23A . 0.9700 ?
    C23 H23B . 0.9700 ?
    C24 C33 . 1.512(4) ?
    C24 C32 . 1.512(4) ?
    C24 C26 . 1.518(4) ?
    C25 H25A . 0.9300 ?
    C26 C28 . 1.522(4) ?
    C26 H26A . 0.9700 ?
    C26 H26B . 0.9700 ?
    C27 C28 . 1.483(5) ?
    C27 C34 . 1.509(7) ?
    C27 H27A . 0.9700 ?
    C27 H27B . 0.9700 ?
    C28 C29 . 1.490(5) ?
    C28 H28A . 0.9800 ?
    C29 C31 . 1.506(5) ?
    C29 H29A . 0.9700 ?
    C29 H29B . 0.9700 ?
    C30 C31 . 1.502(6) ?
    C30 C34 . 1.522(7) ?
    C30 H30A . 0.9700 ?
    C30 H30B . 0.9700 ?
    C31 C32 . 1.534(5) ?
    C31 H31A . 0.9800 ?
    C32 H32A . 0.9700 ?
    C32 H32B . 0.9700 ?
    C33 C34 . 1.533(5) ?
    C33 H33A . 0.9700 ?
    C33 H33B . 0.9700 ?
    C34 H34A . 0.9800 ?
    F1 B1 . 1.268(8) ?
    F2 B1 . 1.341(8) ?
    F3 B1 . 1.331(6) ?
    F4 B1 . 1.347(6) ?
    O3W H3C . 0.8214 ?
    O3W H3B . 0.8203 ?
loop_
    _geom_angle_atom_site_label_1
    _geom_angle_atom_site_label_2
    _geom_angle_atom_site_label_3
    _geom_angle_site_symmetry_1
    _geom_angle_site_symmetry_3
    _geom_angle
    _geom_angle_publ_flag
    C6 O2 H2A . . 109.5 ?
    C8 N2 C7 . . 117.7(2) ?
    C8 N2 H2B . . 107.9 ?
    C7 N2 H2B . . 107.9 ?
    C8 N2 H2D . . 107.9 ?
    C7 N2 H2D . . 107.9 ?
    H2B N2 H2D . . 107.2 ?
    C2 C1 C6 . . 118.6(3) ?
    C2 C1 C7 . . 121.6(4) ?
    C6 C1 C7 . . 119.8(3) ?
    C1 C2 C3 . . 120.8(4) ?
    C1 C2 H2C . . 119.6 ?
    C3 C2 H2C . . 119.6 ?
    C4 C3 C2 . . 119.9(5) ?
    C4 C3 H3A . . 120.1 ?
    C2 C3 H3A . . 120.1 ?
    C3 C4 C5 . . 121.4(4) ?
    C3 C4 H4A . . 119.3 ?
    C5 C4 H4A . . 119.3 ?
    C4 C5 C6 . . 118.2(4) ?
    C4 C5 H5A . . 120.9 ?
    C6 C5 H5A . . 120.9 ?
    O2 C6 C1 . . 116.0(3) ?
    O2 C6 C5 . . 123.0(4) ?
    C1 C6 C5 . . 121.0(4) ?
    C1 C7 N2 . . 112.0(2) ?
    C1 C7 H7A . . 109.2 ?
    N2 C7 H7A . . 109.2 ?
    C1 C7 H7B . . 109.2 ?
    N2 C7 H7B . . 109.2 ?
    H7A C7 H7B . . 107.9 ?
    N2 C8 C10 . . 110.3(2) ?
    N2 C8 C9 . . 106.9(2) ?
    C10 C8 C9 . . 109.7(3) ?
    N2 C8 C17 . . 110.1(2) ?
    C10 C8 C17 . . 110.5(2) ?
    C9 C8 C17 . . 109.3(3) ?
    C8 C9 C11 . . 109.7(2) ?
    C8 C9 H9A . . 109.7 ?
    C11 C9 H9A . . 109.7 ?
    C8 C9 H9B . . 109.7 ?
    C11 C9 H9B . . 109.7 ?
    H9A C9 H9B . . 108.2 ?
    C8 C10 C13 . . 108.0(3) ?
    C8 C10 H10A . . 110.1 ?
    C13 C10 H10A . . 110.1 ?
    C8 C10 H10B . . 110.1 ?
    C13 C10 H10B . . 110.1 ?
    H10A C10 H10B . . 108.4 ?
    C12 C11 C14 . . 110.2(3) ?
    C12 C11 C9 . . 108.8(3) ?
    C14 C11 C9 . . 108.7(3) ?
    C12 C11 H11A . . 109.7 ?
    C14 C11 H11A . . 109.7 ?
    C9 C11 H11A . . 109.7 ?
    C13 C12 C11 . . 109.5(3) ?
    C13 C12 H12A . . 109.8 ?
    C11 C12 H12A . . 109.8 ?
    C13 C12 H12B . . 109.8 ?
    C11 C12 H12B . . 109.8 ?
    H12A C12 H12B . . 108.2 ?
    C12 C13 C15 . . 110.3(3) ?
    C12 C13 C10 . . 109.8(3) ?
    C15 C13 C10 . . 109.2(3) ?
    C12 C13 H13A . . 109.2 ?
    C15 C13 H13A . . 109.2 ?
    C10 C13 H13A . . 109.2 ?
    C16 C14 C11 . . 110.2(3) ?
    C16 C14 H14A . . 109.6 ?
    C11 C14 H14A . . 109.6 ?
    C16 C14 H14B . . 109.6 ?
    C11 C14 H14B . . 109.6 ?
    H14A C14 H14B . . 108.1 ?
    C13 C15 C16 . . 109.5(3) ?
    C13 C15 H15A . . 109.8 ?
    C16 C15 H15A . . 109.8 ?
    C13 C15 H15B . . 109.8 ?
    C16 C15 H15B . . 109.8 ?
    H15A C15 H15B . . 108.2 ?
    C14 C16 C15 . . 109.9(3) ?
    C14 C16 C17 . . 109.9(3) ?
    C15 C16 C17 . . 108.5(3) ?
    C14 C16 H16A . . 109.5 ?
    C15 C16 H16A . . 109.5 ?
    C17 C16 H16A . . 109.5 ?
    C8 C17 C16 . . 108.9(3) ?
    C8 C17 H17A . . 109.9 ?
    C16 C17 H17A . . 109.9 ?
    C8 C17 H17B . . 109.9 ?
    C16 C17 H17B . . 109.9 ?
    H17A C17 H17B . . 108.3 ?
    C19 O1 H1A . . 109.5 ?
    C23 N1 C24 . . 116.8(2) ?
    C23 N1 H1B . . 110.6 ?
    C24 N1 H1B . . 103.1 ?
    C23 N1 H1C . . 107.9 ?
    C24 N1 H1C . . 112.9 ?
    H1B N1 H1C . . 104.9 ?
    C25 C18 C19 . . 118.7(3) ?
    C25 C18 C23 . . 122.4(3) ?
    C19 C18 C23 . . 118.9(3) ?
    O1 C19 C20 . . 122.9(3) ?
    O1 C19 C18 . . 116.5(3) ?
    C20 C19 C18 . . 120.6(3) ?
    C21 C20 C19 . . 119.6(4) ?
    C21 C20 H20A . . 120.2 ?
    C19 C20 H20A . . 120.2 ?
    C22 C21 C20 . . 121.1(3) ?
    C22 C21 H21A . . 119.4 ?
    C20 C21 H21A . . 119.4 ?
    C21 C22 C25 . . 119.0(4) ?
    C21 C22 H22A . . 120.5 ?
    C25 C22 H22A . . 120.5 ?
    C18 C23 N1 . . 112.1(2) ?
    C18 C23 H23A . . 109.2 ?
    N1 C23 H23A . . 109.2 ?
    C18 C23 H23B . . 109.2 ?
    N1 C23 H23B . . 109.2 ?
    H23A C23 H23B . . 107.9 ?
    N1 C24 C33 . . 106.8(2) ?
    N1 C24 C32 . . 110.1(3) ?
    C33 C24 C32 . . 110.7(3) ?
    N1 C24 C26 . . 110.7(2) ?
    C33 C24 C26 . . 109.1(3) ?
    C32 C24 C26 . . 109.4(3) ?
    C18 C25 C22 . . 121.0(4) ?
    C18 C25 H25A . . 119.5 ?
    C22 C25 H25A . . 119.5 ?
    C24 C26 C28 . . 108.7(3) ?
    C24 C26 H26A . . 109.9 ?
    C28 C26 H26A . . 109.9 ?
    C24 C26 H26B . . 109.9 ?
    C28 C26 H26B . . 109.9 ?
    H26A C26 H26B . . 108.3 ?
    C28 C27 C34 . . 109.7(4) ?
    C28 C27 H27A . . 109.7 ?
    C34 C27 H27A . . 109.7 ?
    C28 C27 H27B . . 109.7 ?
    C34 C27 H27B . . 109.7 ?
    H27A C27 H27B . . 108.2 ?
    C27 C28 C29 . . 109.5(4) ?
    C27 C28 C26 . . 109.9(3) ?
    C29 C28 C26 . . 110.3(3) ?
    C27 C28 H28A . . 109.0 ?
    C29 C28 H28A . . 109.0 ?
    C26 C28 H28A . . 109.0 ?
    C28 C29 C31 . . 110.2(3) ?
    C28 C29 H29A . . 109.6 ?
    C31 C29 H29A . . 109.6 ?
    C28 C29 H29B . . 109.6 ?
    C31 C29 H29B . . 109.6 ?
    H29A C29 H29B . . 108.1 ?
    C31 C30 C34 . . 109.7(4) ?
    C31 C30 H30A . . 109.7 ?
    C34 C30 H30A . . 109.7 ?
    C31 C30 H30B . . 109.7 ?
    C34 C30 H30B . . 109.7 ?
    H30A C30 H30B . . 108.2 ?
    C30 C31 C29 . . 108.8(4) ?
    C30 C31 C32 . . 109.8(3) ?
    C29 C31 C32 . . 109.4(3) ?
    C30 C31 H31A . . 109.6 ?
    C29 C31 H31A . . 109.6 ?
    C32 C31 H31A . . 109.6 ?
    C24 C32 C31 . . 108.7(3) ?
    C24 C32 H32A . . 109.9 ?
    C31 C32 H32A . . 109.9 ?
    C24 C32 H32B . . 109.9 ?
    C31 C32 H32B . . 109.9 ?
    H32A C32 H32B . . 108.3 ?
    C24 C33 C34 . . 109.0(3) ?
    C24 C33 H33A . . 109.9 ?
    C34 C33 H33A . . 109.9 ?
    C24 C33 H33B . . 109.9 ?
    C34 C33 H33B . . 109.9 ?
    H33A C33 H33B . . 108.3 ?
    C27 C34 C30 . . 109.5(4) ?
    C27 C34 C33 . . 109.3(4) ?
    C30 C34 C33 . . 108.7(4) ?
    C27 C34 H34A . . 109.8 ?
    C30 C34 H34A . . 109.8 ?
    C33 C34 H34A . . 109.8 ?
    F1 B1 F3 . . 114.8(6) ?
    F1 B1 F2 . . 108.8(6) ?
    F3 B1 F2 . . 110.1(7) ?
    F1 B1 F4 . . 112.5(7) ?
    F3 B1 F4 . . 108.1(5) ?
    F2 B1 F4 . . 101.8(6) ?
    H3C O3W H3B . . 115.9 ?
loop_
    _geom_hbond_atom_site_label_D
    _geom_hbond_atom_site_label_H
    _geom_hbond_atom_site_label_A
    _geom_hbond_site_symmetry_A
    _geom_hbond_distance_DH
    _geom_hbond_distance_HA
    _geom_hbond_distance_DA
    _geom_hbond_angle_DHA
    N1 H1B F3 . 0.90 2.26 3.125(4) 160.5
    N1 H1B F4 . 0.90 2.26 2.992(4) 138.0
    N1 H1C F5 . 0.90 1.74 2.607(3) 161.3
    N2 H2B O2 . 0.90 2.13 2.791(3) 129.1
    N2 H2B F3 1_565 0.90 2.52 3.251(3) 138.8
    N2 H2D F5 1_565 0.90 1.70 2.600(3) 174.6
    O1 H1A F5 2 0.82 1.67 2.487(3) 172.2
    O2 H2A O3W 1_565 0.82 1.85 2.660(4) 168.2
    O3W H3B F2 2_656 0.82 1.97 2.733(6) 154.7
    O3W H3C F1 . 0.82 2.03 2.842(6) 169.0
_iucr_refine_instructions_details
;
TITL 1 in P-1                        P-1
CELL  0.71073    9.4546   12.5320   15.3940   104.280   103.200    94.540
ZERR 2    0.0019    0.0030    0.0030     0.030     0.030     0.030
LATT 1
SFAC C H B F N O
UNIT 68 100 2 10 4 6
L.S. 8
ACTA
BOND $h
FMAP 2
OMIT 0 50
DFIX 0.90 0.002 N1 H1B n1 h1c N2 H2B n2 h2d
DFIX 0.82 0.002 O3w H3b O3w H3c
EQIV $1 x, y+1, z
EQIV $2 -x, -y, -z
EQIV $3 -x+1, -y, -z+1
HTAB O2 O3W_$1
HTAB N2 F3_$1
HTAB N2 F5_$1
HTAB O1 F5_$2
HTAB O3W F2_$3
HTAB N2 O2
HTAB N1 F3
HTAB N1 F4
HTAB N1 F5
HTAB O3W F1
MPLA C1 C2 C3 C4 C5 C6
MPLA C18 C19 C20 C21 C22
PLAN 20
WGHT    0.094100
FVAR       0.37217
O2    6    0.216645    1.172803    0.476026    11.00000    0.07524    0.08270 =
         0.06036    0.01321    0.00265    0.00405
AFIX  83
H2A   2    0.301331    1.196008    0.506858    11.00000   -1.50000
AFIX   0
N2    5    0.061327    1.029153    0.305313    11.00000    0.03957    0.05250 =
         0.04673    0.01286    0.01679    0.00225
AFIX   3
H2B   2    0.149982    1.048138    0.346289    11.00000   -1.20000
H2D   2    0.071896    1.043446    0.252468    11.00000   -1.20000
AFIX   0
C1    1    0.027845    1.223272    0.374843    11.00000    0.06132    0.05079 =
         0.06204    0.01482    0.02856    0.01000
C2    1   -0.038505    1.302783    0.340602    11.00000    0.07624    0.06423 =
         0.11532    0.02746    0.03563    0.02057
AFIX  43
H2C   2   -0.125599    1.281999    0.293981    11.00000   -1.20000
AFIX   0
C3    1    0.022118    1.413397    0.374340    11.00000    0.12086    0.06952 =
         0.14405    0.04349    0.06145    0.02556
AFIX  43
H3A   2   -0.025209    1.466900    0.351536    11.00000   -1.20000
AFIX   0
C4    1    0.148886    1.443529    0.439806    11.00000    0.12952    0.05370 =
         0.12509    0.00917    0.07043    0.00060
AFIX  43
H4A   2    0.189414    1.518207    0.461705    11.00000   -1.20000
AFIX   0
C5    1    0.220954    1.366316    0.475617    11.00000    0.09960    0.07013 =
         0.06493   -0.01097    0.03026   -0.01511
AFIX  43
H5A   2    0.309875    1.387834    0.520582    11.00000   -1.20000
AFIX   0
C6    1    0.157197    1.255559    0.442740    11.00000    0.07427    0.06115 =
         0.05274    0.00846    0.02653    0.00975
C7    1   -0.039843    1.103796    0.342358    11.00000    0.04989    0.05972 =
         0.07657    0.01612    0.02451    0.00873
AFIX  23
H7A   2   -0.129638    1.095195    0.294183    11.00000   -1.20000
H7B   2   -0.065273    1.081671    0.393601    11.00000   -1.20000
AFIX   0
C8    1    0.018575    0.906330    0.285506    11.00000    0.03994    0.04465 =
         0.04994    0.01387    0.01583    0.00084
C9    1    0.129395    0.850388    0.239151    11.00000    0.06365    0.05939 =
         0.07669    0.02712    0.03603    0.01482
AFIX  23
H9A   2    0.227378    0.874684    0.279974    11.00000   -1.20000
H9B   2    0.127306    0.871332    0.182319    11.00000   -1.20000
AFIX   0
C10   1   -0.134287    0.870321    0.220575    11.00000    0.04855    0.05704 =
         0.06517    0.01163    0.00617   -0.00023
AFIX  23
H10A  2   -0.137989    0.891538    0.163697    11.00000   -1.20000
H10B  2   -0.205567    0.906021    0.249620    11.00000   -1.20000
AFIX   0
C11   1    0.092477    0.724265    0.217337    11.00000    0.08838    0.05578 =
         0.08852    0.02481    0.05079    0.02105
AFIX  13
H11A  2    0.163924    0.688122    0.187469    11.00000   -1.20000
AFIX   0
C12   1   -0.060481    0.688091    0.152640    11.00000    0.11284    0.05129 =
         0.06728    0.00762    0.02532   -0.00012
AFIX  23
H12A  2   -0.063744    0.708959    0.095657    11.00000   -1.20000
H12B  2   -0.084818    0.607854    0.137148    11.00000   -1.20000
AFIX   0
C13   1   -0.169765    0.742783    0.199086    11.00000    0.05945    0.06343 =
         0.07861    0.00682    0.00406   -0.00822
AFIX  13
H13A  2   -0.268473    0.718054    0.157491    11.00000   -1.20000
AFIX   0
C14   1    0.098108    0.693536    0.307645    11.00000    0.08437    0.06209 =
         0.09774    0.03677    0.03338    0.01723
AFIX  23
H14A  2    0.076388    0.613412    0.294973    11.00000   -1.20000
H14B  2    0.195984    0.717363    0.348694    11.00000   -1.20000
AFIX   0
C15   1   -0.164937    0.711444    0.289083    11.00000    0.08462    0.05822 =
         0.11132    0.02500    0.05140   -0.00348
AFIX  23
H15A  2   -0.190897    0.631603    0.275945    11.00000   -1.20000
H15B  2   -0.235349    0.747459    0.318796    11.00000   -1.20000
AFIX   0
C16   1   -0.010745    0.747939    0.353634    11.00000    0.08851    0.07091 =
         0.07011    0.03929    0.03325    0.00838
AFIX  13
H16A  2   -0.007217    0.726779    0.411195    11.00000   -1.20000
AFIX   0
C17   1    0.024982    0.874765    0.375727    11.00000    0.06806    0.06821 =
         0.05051    0.02245    0.01710   -0.00042
AFIX  23
H17A  2   -0.045380    0.910159    0.405879    11.00000   -1.20000
H17B  2    0.122195    0.899913    0.417414    11.00000   -1.20000
AFIX   0
O1    6    0.159813   -0.019167   -0.043538    11.00000    0.06264    0.06032 =
         0.07337    0.02575    0.00212    0.00075
AFIX  83
H1A   2    0.079597   -0.045487   -0.079864    11.00000   -1.50000
AFIX   0
N1    5    0.359066    0.127221    0.155169    11.00000    0.04336    0.04898 =
         0.04482    0.01123    0.01400    0.00147
AFIX   3
H1B   2    0.397283    0.120755    0.212497    11.00000   -1.20000
H1C   2    0.262571    0.102730    0.142770    11.00000   -1.20000
AFIX   0
C18   1    0.349719   -0.065376    0.060612    11.00000    0.05088    0.04378 =
         0.05337    0.01223    0.02528    0.00909
C19   1    0.218119   -0.098999   -0.007584    11.00000    0.05627    0.04502 =
         0.05034    0.01413    0.02053    0.00550
C20   1    0.152859   -0.207886   -0.035506    11.00000    0.06281    0.05427 =
         0.06608    0.00591    0.02500   -0.00249
AFIX  43
H20A  2    0.065204   -0.230024   -0.081579    11.00000   -1.20000
AFIX   0
C21   1    0.217669   -0.283749    0.004927    11.00000    0.09837    0.04476 =
         0.10010    0.01394    0.05884    0.00863
AFIX  43
H21A  2    0.172558   -0.357269   -0.013461    11.00000   -1.20000
AFIX   0
C22   1    0.347642   -0.253175    0.071903    11.00000    0.09248    0.06325 =
         0.09830    0.03940    0.04980    0.03382
AFIX  43
H22A  2    0.391185   -0.305404    0.098602    11.00000   -1.20000
AFIX   0
C23   1    0.420466    0.052535    0.085870    11.00000    0.04647    0.05196 =
         0.05891    0.01152    0.02350    0.00821
AFIX  23
H23A  2    0.406326    0.078210    0.030395    11.00000   -1.20000
H23B  2    0.525185    0.056547    0.111185    11.00000   -1.20000
AFIX   0
C24   1    0.390917    0.250532    0.166888    11.00000    0.04605    0.04394 =
         0.04986    0.00668    0.01813    0.00240
C25   1    0.413366   -0.143430    0.099342    11.00000    0.06110    0.05548 =
         0.07071    0.02116    0.02794    0.01963
AFIX  43
H25A  2    0.501920   -0.122123    0.144659    11.00000   -1.20000
AFIX   0
C26   1    0.554009    0.286348    0.182676    11.00000    0.04980    0.06244 =
         0.08373    0.01834    0.01224   -0.00230
AFIX  23
H26A  2    0.586636    0.248648    0.129298    11.00000   -1.20000
H26B  2    0.608681    0.266782    0.236601    11.00000   -1.20000
AFIX   0
C27   1    0.534936    0.469236    0.280728    11.00000    0.15065    0.06198 =
         0.09996   -0.00597    0.03910   -0.03208
AFIX  23
H27A  2    0.554924    0.549130    0.291143    11.00000   -1.20000
H27B  2    0.590157    0.450361    0.334854    11.00000   -1.20000
AFIX   0
C28   1    0.581239    0.411640    0.197651    11.00000    0.06898    0.05821 =
         0.11013    0.00931    0.02615   -0.01614
AFIX  13
H28A  2    0.686325    0.435079    0.207293    11.00000   -1.20000
AFIX   0
C29   1    0.497950    0.442379    0.114961    11.00000    0.11011    0.04921 =
         0.10959    0.02641    0.05863    0.01027
AFIX  23
H29A  2    0.530723    0.406939    0.060989    11.00000   -1.20000
H29B  2    0.516544    0.522291    0.125043    11.00000   -1.20000
AFIX   0
C30   1    0.286871    0.463735    0.181368    11.00000    0.11461    0.05147 =
         0.22844    0.02744    0.09629    0.02519
AFIX  23
H30A  2    0.182787    0.440632    0.171648    11.00000   -1.20000
H30B  2    0.302838    0.543601    0.190590    11.00000   -1.20000
AFIX   0
C31   1    0.335929    0.406069    0.097877    11.00000    0.10410    0.05784 =
         0.10803    0.03312    0.02442    0.02552
AFIX  13
H31A  2    0.282068    0.426189    0.043210    11.00000   -1.20000
AFIX   0
C32   1    0.307266    0.279647    0.081699    11.00000    0.06645    0.05600 =
         0.08358    0.02457    0.00462    0.00809
AFIX  23
H32A  2    0.203053    0.255414    0.070223    11.00000   -1.20000
H32B  2    0.339342    0.242301    0.027982    11.00000   -1.20000
AFIX   0
C33   1    0.342865    0.308545    0.251477    11.00000    0.12198    0.05367 =
         0.08552    0.00009    0.06531    0.00019
AFIX  23
H33A  2    0.396453    0.288536    0.305465    11.00000   -1.20000
H33B  2    0.238949    0.285575    0.242514    11.00000   -1.20000
AFIX   0
C34   1    0.372969    0.434680    0.266724    11.00000    0.18215    0.05762 =
         0.12164    0.00215    0.10731    0.00622
AFIX  13
H34A  2    0.342157    0.473185    0.321416    11.00000   -1.20000
AFIX   0
F1    4    0.634025    0.127238    0.443027    11.00000    0.12001    0.49119 =
         0.08427   -0.01410   -0.01056   -0.00532
F2    4    0.583417   -0.039948    0.359590    11.00000    0.33746    0.33252 =
         0.34880    0.26179    0.16805    0.20097
F3    4    0.416897    0.071045    0.345920    11.00000    0.06703    0.17746 =
         0.12898    0.01683    0.02983    0.01012
F4    4    0.610518    0.084803    0.294182    11.00000    0.08478    0.21621 =
         0.12071    0.08348    0.02814    0.02860
B1    3    0.560213    0.065389    0.364788    11.00000    0.07902    0.17948 =
         0.09494    0.06559    0.01956    0.04439
O3W   6    0.490955    0.220262    0.581545    11.00000    0.09432    0.16133 =
         0.12141    0.01276   -0.00112    0.01029
AFIX   3
H3C   2    0.542058    0.199664    0.545756    11.00000   -1.50000
H3B   2    0.479762    0.180206    0.615022    11.00000   -1.50000
AFIX   0
F5    4    0.085376    0.081736    0.155652    11.00000    0.05192    0.07267 =
         0.05733    0.02410    0.01732    0.00257
HKLF 4 1  1.0000  0.0000  0.0000  0.0000  1.0000  0.0000  0.0000  0.0000  1.0000
REM  1 in P-1                        P-1
REM R1 =  0.0738 for   2943 Fo > 4sig(Fo)  and  0.1495 for all   5987 data
REM    406 parameters refined using      6 restraints
END
WGHT      0.0939      0.0000
REM Highest difference peak  0.338,  deepest hole -0.360,  1-sigma level  0.044
Q1    1   0.5689  0.2081  0.4159  11.00000  0.05    0.34
Q2    1   0.4451  0.0086  0.4019  11.00000  0.05    0.29
Q3    1   0.5348 -0.0792  0.3230  11.00000  0.05    0.24
Q4    1   0.5535  0.0506  0.4570  11.00000  0.05    0.24
Q5    1   0.6474  0.1452  0.4782  11.00000  0.05    0.17
Q6    1   0.2774  0.4367  0.2459  11.00000  0.05    0.16
Q7    1   0.6688 -0.0218  0.3994  11.00000  0.05    0.16
Q8    1   0.5092  0.5772  0.2557  11.00000  0.05    0.15
Q9    1   0.2790  0.4416  0.1614  11.00000  0.05    0.15
Q10   1   0.1984  0.2600  0.1442  11.00000  0.05    0.13
Q11   1   0.6312  0.0125  0.3210  11.00000  0.05    0.13
Q12   1  -0.1355  1.0522  0.3420  11.00000  0.05    0.13
Q13   1   0.2443  0.2934  0.2244  11.00000  0.05    0.13
Q14   1   0.0537  0.1498  0.2290  11.00000  0.05    0.13
Q15   1   0.3711 -0.2579  0.1565  11.00000  0.05    0.13
Q16   1   0.1354  0.0070  0.1348  11.00000  0.05    0.12
Q17   1   0.2888  0.1569 -0.0539  11.00000  0.05    0.12
Q18   1  -0.0970  1.4223  0.2187  11.00000  0.05    0.12
Q19   1   0.6208  0.3173  0.5043  11.00000  0.05    0.12
Q20   1  -0.3187  0.6045  0.2126  11.00000  0.05    0.12
;
data_global
_journal_date_recd_electronic     2011-12-30
_journal_date_accepted     2012-01-07
_journal_name_full     'Acta Crystallographica, Section E'
_journal_year     2012
_journal_volume     68
_journal_issue      2
_journal_page_first     o389
_journal_page_last     o389
_journal_paper_category     QO
_journal_paper_doi     10.1107/S1600536812000694
_journal_coeditor_code     XU5436
_publ_contact_author_name     'Ying-Chun Wang'
_publ_contact_author_address
;
College of Chemistry and Chemical Engineering,
Southeast UniVersity,
Nanjing 210096,
People's Republic of China
;
_publ_contact_author_email     wangyc33@yahoo.com.cn
_publ_contact_author_fax     '862552090578'
_publ_contact_author_phone     '862552090578'
_publ_section_title
;
Bis[<i>N</i>-(2-hydroxybenzyl)adamantan-1-aminium] fluoride tetrafluoroborate
monohydrate
;
loop_
    _publ_author_name
    _publ_author_address
    'Ying-Chun Wang'
;
College of Chemistry and Chemical Engineering,
Southeast University,
Nanjing 210096,
People's Republic of China
;
