# Supplementary material for: Bis[N-(2-hy­droxy­benz­yl)adamantan-1-aminium] fluoride tetra­fluoro­borate monohydrate
Source: Acta Crystallogr Sect E Struct Rep Online. 2012 Jan 14;68(Pt 2):o389. doi: 10.1107/S1600536812000694 (PMC3275066; doi:10.1107/S1600536812000694)
Supplement: Supplementary file 2 [file e-68-0o389-Isup2.hkl]

# 
# h,k,l, Fc-squared, Fo-squared, sigma(Fo-squared) and status flag 
# 
data_I
_shelx_title ' 1 in P-1                        P-1' 
_shelx_refln_list_code          4 
_shelx_F_calc_maximum      184.76 
_exptl_crystal_F_000       684.00 
_reflns_d_resolution_high  0.8409 
 
loop_ 
 _symmetry_equiv_pos_as_xyz 
 'x, y, z' 
 '-x, -y, -z' 
 
_cell_length_a     9.4546 
_cell_length_b    12.5320 
_cell_length_c    15.3940 
_cell_angle_alpha 104.280 
_cell_angle_beta  103.200 
_cell_angle_gamma  94.540 
 
_shelx_F_squared_multiplier     1.000 
 
loop_ 
 _refln_index_h 
 _refln_index_k 
 _refln_index_l 
 _refln_F_squared_calc 
 _refln_F_squared_meas 
 _refln_F_squared_sigma 
 _refln_observed_status 
   2   0   0     4628.61     4532.47    133.20 o 
   3   0   0       29.62       26.38      6.20 o 
   4   0   0     1854.56     1810.35     86.08 o 
   5   0   0     1044.31     1191.14     65.47 o 
   6   0   0       13.46       23.17      5.02 o 
   7   0   0        0.17        3.35      5.34 o 
   8   0   0        1.36        0.00      2.99 o 
   9   0   0        2.22        5.26      5.80 o 
  10   0   0        5.44       10.39      7.65 o 
 -10   1   0       30.07       41.51     13.15 o 
  -9   1   0        8.44       17.43     15.20 o 
  -8   1   0        3.77        5.73      7.85 o 
  -7   1   0        6.09        2.39      4.39 o 
  -6   1   0      103.44       93.07      7.44 o 
  -5   1   0      285.49      287.68     18.20 o 
  -4   1   0     1262.31     1179.99     48.96 o 
  -3   1   0      444.35      742.23    134.24 o 
  -2   1   0     1445.94     1772.45     37.96 o 
   2   1   0      838.29      833.82     37.19 o 
   3   1   0     1069.77     1142.48     49.08 o 
   4   1   0     1275.17     1313.04     64.72 o 
   5   1   0      787.49      848.25     47.17 o 
   6   1   0      163.60      180.31     14.28 o 
   7   1   0       19.92       32.23      6.08 o 
   8   1   0        1.30        2.18      3.58 o 
   9   1   0        0.95        3.94      4.73 o 
  10   1   0        1.28        5.85      7.42 o 
 -10   2   0       12.13       36.80     11.46 o 
  -9   2   0       50.22       54.97     12.49 o 
  -8   2   0      109.40      113.44     17.74 o 
  -7   2   0       54.89       42.61     10.89 o 
  -6   2   0      604.31      598.18     28.73 o 
  -5   2   0      196.19      252.68     11.45 o 
  -4   2   0      435.56      592.48     96.12 o 
  -3   2   0      475.69      442.95     11.20 o 
  -2   2   0     1241.92     1356.36     29.58 o 
  -1   2   0     9383.51     8356.91    234.07 o 
   0   2   0      891.25      780.84     25.15 o 
   1   2   0      161.03      130.37      6.25 o 
   2   2   0      178.20      145.29     13.43 o 
   3   2   0       29.06       34.77      3.21 o 
   4   2   0       14.04       19.77      4.46 o 
   5   2   0      265.91      358.65     22.80 o 
   6   2   0       10.33        0.00      3.65 o 
   7   2   0       70.19       67.55     10.15 o 
   8   2   0        6.14        7.67      4.48 o 
   9   2   0       26.74       28.39      8.07 o 
  10   2   0        2.35        8.53      8.45 o 
 -10   3   0       10.09       25.91     15.45 o 
  -9   3   0       53.50       54.20     12.22 o 
  -8   3   0      460.71      464.57     49.24 o 
  -7   3   0      126.29      135.88     18.98 o 
  -6   3   0      417.85      416.75     36.14 o 
  -5   3   0       11.83       13.64      2.47 o 
  -4   3   0        0.08        0.00      1.28 o 
  -3   3   0      540.22      512.91     23.65 o 
  -2   3   0       63.57       70.96      3.18 o 
  -1   3   0     1011.13      921.86     67.40 o 
   0   3   0       15.24       14.02      1.77 o 
   1   3   0      498.32      473.10     23.26 o 
   2   3   0      103.64       95.22      7.10 o 
   3   3   0       49.34       76.03     10.22 o 
   4   3   0      319.70      338.92     20.50 o 
   5   3   0       30.35       40.01      5.36 o 
   6   3   0        9.06        9.37      4.52 o 
   7   3   0       64.37       78.01     11.09 o 
   8   3   0        0.32        0.00      6.00 o 
   9   3   0        9.64        5.79      4.64 o 
  10   3   0        0.49        0.00      7.26 o 
 -10   4   0        7.05        1.07      8.45 o 
  -9   4   0      212.61      230.94     33.73 o 
  -8   4   0        0.93        5.30      5.74 o 
  -7   4   0        8.10        0.00      6.43 o 
  -6   4   0        0.13       14.98      6.50 o 
  -5   4   0       41.45       32.95      3.72 o 
  -4   4   0        5.61        7.17      4.86 o 
  -3   4   0        2.18        0.00      1.30 o 
  -2   4   0       29.76       26.98      2.40 o 
  -1   4   0      424.94      559.21     22.65 o 
   0   4   0      306.20      369.73     14.48 o 
   1   4   0      141.47       98.54      6.28 o 
   2   4   0       25.83       35.33      4.46 o 
   3   4   0     1477.79     1699.49    118.95 o 
   4   4   0       34.38       33.85      4.09 o 
   5   4   0       66.05       57.76      6.47 o 
   6   4   0      288.45      279.68     23.66 o 
   7   4   0       76.08       91.29     12.40 o 
   8   4   0       88.61      102.27     13.49 o 
   9   4   0        0.48        1.58      5.95 o 
 -10   5   0        0.08        3.83      5.99 o 
  -9   5   0       68.94       67.42     13.73 o 
  -8   5   0      185.74      146.84     19.83 o 
  -7   5   0        3.44       10.47      5.67 o 
  -6   5   0       52.26       48.02     11.95 o 
  -5   5   0       63.93       67.46      4.31 o 
  -4   5   0       94.83       79.99      4.88 o 
  -3   5   0       88.83       83.05     12.07 o 
  -2   5   0       13.98       18.44      3.36 o 
  -1   5   0        4.98        7.46      2.06 o 
   0   5   0     4100.79     4227.57    211.82 o 
   1   5   0      645.50      636.83     76.23 o 
   2   5   0      334.43      321.10     21.46 o 
   3   5   0     1196.93     1094.64     74.46 o 
   4   5   0        8.91       27.28      6.04 o 
   5   5   0       22.96       19.20      4.43 o 
   6   5   0       25.45       21.73      5.13 o 
   7   5   0        5.79       12.20      5.40 o 
   8   5   0       89.00       69.14     12.37 o 
   9   5   0        0.22        7.22      5.70 o 
 -10   6   0       11.95        2.22      6.61 o 
  -9   6   0       16.17       43.11     18.19 o 
  -8   6   0        0.52        9.53      9.35 o 
  -7   6   0        0.76        4.71      6.25 o 
  -6   6   0       61.64       68.04     10.75 o 
  -5   6   0      488.95      419.14     25.36 o 
  -4   6   0       12.95       25.57      6.87 o 
  -3   6   0        0.01        0.53      2.70 o 
  -2   6   0      273.32      238.81     12.87 o 
  -1   6   0        8.62        9.24      2.76 o 
   0   6   0     3905.89     4699.28    268.20 o 
   1   6   0      134.93      142.68      8.73 o 
   2   6   0      455.40      515.88     36.37 o 
   3   6   0      716.42      665.20     49.99 o 
   4   6   0       27.18       10.76      8.88 o 
   5   6   0     1337.16     1293.93    117.12 o 
   6   6   0       66.61       71.17     10.43 o 
   7   6   0        3.33        6.52      4.31 o 
   8   6   0        1.62        0.00      4.50 o 
   9   6   0        4.52       17.19     13.86 o 
 -10   7   0        3.12        9.21      9.64 o 
  -9   7   0        5.78        6.58      6.74 o 
  -8   7   0        0.57        0.00      4.41 o 
  -7   7   0        8.71       15.21      7.76 o 
  -6   7   0      141.72      151.94     18.61 o 
  -5   7   0      164.16      135.18      8.96 o 
  -4   7   0       17.94       10.78      4.80 o 
  -3   7   0       21.39       28.41      3.69 o 
  -2   7   0      224.37      240.17     14.00 o 
  -1   7   0       36.78       38.02      6.24 o 
   0   7   0     1018.08     1057.26     59.51 o 
   1   7   0       16.62       28.31      5.64 o 
   2   7   0        0.17        6.98      2.78 o 
   3   7   0        1.72        0.63      2.04 o 
   4   7   0      205.60      204.33     22.05 o 
   5   7   0      178.19      194.14     25.07 o 
   6   7   0        5.79        5.23      6.17 o 
   7   7   0        7.55        7.49      5.81 o 
   8   7   0        0.10        0.00      7.80 o 
  -9   8   0        0.02        0.00      5.72 o 
  -8   8   0       31.07       38.19     10.47 o 
  -7   8   0       68.17       66.39     13.19 o 
  -6   8   0      229.63      280.70     35.74 o 
  -5   8   0       14.89        9.50      5.20 o 
  -4   8   0        2.13        3.38      3.78 o 
  -3   8   0       20.09       27.35      7.71 o 
  -2   8   0      116.67      108.85      9.21 o 
  -1   8   0       94.28      128.13      9.98 o 
   0   8   0       18.67       29.78      4.14 o 
   1   8   0       31.41       39.24      5.29 o 
   2   8   0       17.09       22.95      3.97 o 
   3   8   0       27.61       23.55      6.95 o 
   4   8   0       15.51       23.56      7.83 o 
   5   8   0       63.58       65.18     12.07 o 
   6   8   0        0.20        0.00      3.56 o 
   7   8   0        9.48       19.20     12.42 o 
   8   8   0        3.86        0.00      8.98 o 
  -9   9   0        0.57        1.00      6.01 o 
  -8   9   0       50.69       60.50     14.55 o 
  -7   9   0        0.01        3.34      5.52 o 
  -6   9   0      105.37      137.52     22.24 o 
  -5   9   0        9.61        7.32      4.33 o 
  -4   9   0       12.28       12.27      3.68 o 
  -3   9   0        1.58        4.98      3.37 o 
  -2   9   0      107.52       84.66      8.96 o 
  -1   9   0      139.54      163.46     14.70 o 
   0   9   0        0.91        4.14      3.65 o 
   1   9   0        2.70        4.35      3.13 o 
   2   9   0       32.98       34.13      5.91 o 
   3   9   0        4.31        0.81      3.15 o 
   4   9   0       42.08       43.78      9.92 o 
   5   9   0        1.72        0.00      2.98 o 
   6   9   0        0.76        0.00      6.67 o 
   7   9   0        0.11        0.00      8.70 o 
  -8  10   0       32.63       47.24     14.30 o 
  -7  10   0        4.57        0.00      8.19 o 
  -6  10   0       23.10       39.11     11.46 o 
  -5  10   0        1.80        0.56      4.48 o 
  -4  10   0      178.67      196.08     16.57 o 
  -3  10   0      132.19      116.46     11.74 o 
  -2  10   0       15.65       18.79      4.85 o 
  -1  10   0      135.57      131.22     12.52 o 
   0  10   0        0.31        0.00      2.75 o 
   1  10   0      150.27      157.70     14.61 o 
   2  10   0       51.57       48.52      7.29 o 
   3  10   0        7.72        4.08      7.00 o 
   4  10   0        0.07        0.00      3.12 o 
   5  10   0        0.66        0.83      5.74 o 
   6  10   0        3.43        0.00      5.66 o 
  -8  11   0       13.85       23.75     12.74 o 
  -7  11   0        4.90       19.41     10.47 o 
  -6  11   0        2.77        3.66      5.59 o 
  -5  11   0       35.62       36.26      6.87 o 
  -4  11   0      202.65      215.04     20.09 o 
  -3  11   0      102.88       92.11     11.47 o 
  -2  11   0      294.15      306.06     51.05 o 
  -1  11   0        1.36        5.72      4.24 o 
   0  11   0        2.96        3.19      3.54 o 
   1  11   0       36.68       39.08      7.78 o 
   2  11   0        0.01        0.00      4.07 o 
   3  11   0       16.67       26.47     16.47 o 
   4  11   0        1.39        0.00      6.82 o 
   5  11   0        3.62        2.48      6.66 o 
  -7  12   0        9.62        3.98      8.48 o 
  -6  12   0        0.70        0.00      5.77 o 
  -5  12   0        0.31       11.40      6.46 o 
  -4  12   0        8.22        7.45      4.48 o 
  -3  12   0       21.35       13.96      7.34 o 
  -2  12   0        0.40        0.00      3.08 o 
  -1  12   0        0.13        1.36      3.51 o 
   0  12   0       16.01       19.73      6.47 o 
   1  12   0        0.05        0.00      4.34 o 
   2  12   0        3.67        0.85      3.38 o 
   3  12   0        4.01        6.30      5.75 o 
   4  12   0        0.48        0.00      5.28 o 
  -6  13   0        0.47        6.98      7.27 o 
  -5  13   0        0.69       12.27     11.95 o 
  -4  13   0        0.76        3.92      4.57 o 
  -3  13   0        5.47        0.03      3.57 o 
  -2  13   0        3.03        1.20      3.86 o 
  -1  13   0        0.08        0.78      3.80 o 
   0  13   0        0.72       10.75      5.11 o 
   1  13   0        1.04        0.38      3.74 o 
   2  13   0        1.00        0.00      5.36 o 
   3  13   0        0.04        0.00      7.65 o 
  -4  14   0        0.82        0.00      5.84 o 
  -3  14   0        6.59        4.17      5.02 o 
  -2  14   0        0.01        0.00      6.25 o 
  -1  14   0        3.74       17.38      7.76 o 
   0  14   0        0.21        0.00      5.86 o 
   1  14   0        0.36        1.73      8.95 o 
  -1 -14   1       14.82        9.39      6.08 o 
   0 -14   1        9.13       17.76     18.05 o 
   1 -14   1        0.00        0.00      5.05 o 
   2 -14   1        0.00        1.80      5.77 o 
   3 -14   1        6.13        0.00      4.53 o 
   4 -14   1        1.67        1.16      6.17 o 
  -3 -13   1        3.05       34.29     16.75 o 
  -2 -13   1        0.42        0.72      7.87 o 
  -1 -13   1       11.74        4.29      4.53 o 
   0 -13   1        0.57        8.97      4.12 o 
   1 -13   1        1.16        5.63      5.05 o 
   2 -13   1        0.79        3.71      4.14 o 
   3 -13   1        0.72        0.00      3.94 o 
   4 -13   1        5.26        0.00      4.15 o 
   5 -13   1        0.01        4.97      5.58 o 
   6 -13   1        0.12        0.00      6.06 o 
  -5 -12   1        4.60        0.07      8.01 o 
  -4 -12   1       51.97       47.52     12.25 o 
  -3 -12   1        0.09        0.00      4.61 o 
  -2 -12   1       65.33       49.12     13.28 o 
  -1 -12   1       36.75       29.19      9.96 o 
   0 -12   1        0.32        0.00      3.27 o 
   1 -12   1       17.47       10.55      7.95 o 
   2 -12   1       35.94       40.87      7.17 o 
   3 -12   1        3.06       48.68     28.70 o 
   4 -12   1        0.00        4.56      5.41 o 
   5 -12   1        2.49        1.95      4.66 o 
   6 -12   1        1.97        0.81      4.91 o 
   7 -12   1        9.69       14.86      8.99 o 
  -6 -11   1        0.37        0.00      6.89 o 
  -5 -11   1        1.10        0.00      5.20 o 
  -4 -11   1        7.41        3.94      4.47 o 
  -3 -11   1        1.18        0.00      4.63 o 
  -2 -11   1       62.69       46.44      7.33 o 
  -1 -11   1        5.62        3.04      3.72 o 
   0 -11   1        4.78        5.07      3.71 o 
   1 -11   1       39.39       17.95      8.40 o 
   2 -11   1       67.55       67.02      9.01 o 
   3 -11   1       66.54       58.91      8.34 o 
   4 -11   1      140.26      148.65     15.26 o 
   5 -11   1       40.25       44.98      7.19 o 
   6 -11   1       51.21       46.57     10.96 o 
   7 -11   1        1.46        3.97     11.62 o 
   8 -11   1        3.01        9.57      8.40 o 
  -7 -10   1        0.04        1.60      6.38 o 
  -6 -10   1        0.57        0.00      6.63 o 
  -5 -10   1        8.19        4.33      4.15 o 
  -4 -10   1        7.58        0.00      3.72 o 
  -3 -10   1        9.49        4.44      3.40 o 
  -2 -10   1        3.86        7.45      3.39 o 
  -1 -10   1        3.93       11.11      8.59 o 
   0 -10   1       26.83       23.23      7.83 o 
   1 -10   1      328.48      353.77     27.41 o 
   2 -10   1      165.15      180.31     16.25 o 
   3 -10   1        0.47        8.71      4.01 o 
   4 -10   1       19.22       15.31      5.29 o 
   5 -10   1        5.36        7.28      3.87 o 
   6 -10   1      103.87      106.27     18.21 o 
   7 -10   1       26.42       30.46     14.44 o 
   8 -10   1        2.18       14.40     10.28 o 
  -7  -9   1        4.66        2.35      6.17 o 
  -6  -9   1        3.87       10.21      5.74 o 
  -5  -9   1        0.38        0.11      3.17 o 
  -4  -9   1       29.47       29.10      5.77 o 
  -3  -9   1       26.28       27.16      5.59 o 
  -2  -9   1       16.25       13.00      3.89 o 
  -1  -9   1        9.06       12.82     10.99 o 
   0  -9   1      140.84      151.98     12.82 o 
   1  -9   1        0.35        0.00      2.49 o 
   2  -9   1       90.03       93.11      8.67 o 
   3  -9   1      218.11      210.40     15.71 o 
   4  -9   1        6.85        8.41      3.41 o 
   5  -9   1        4.75        7.88      3.43 o 
   6  -9   1        3.11        0.00      4.73 o 
   7  -9   1       67.85       82.84     14.62 o 
   8  -9   1        0.46        7.63     11.70 o 
   9  -9   1       13.74       10.73      7.94 o 
  -8  -8   1        0.04        0.00      9.93 o 
  -7  -8   1        0.00        2.26      4.72 o 
  -6  -8   1       17.36       14.83      6.10 o 
  -5  -8   1      161.73      171.55     17.04 o 
  -4  -8   1       12.31       19.67      6.60 o 
  -3  -8   1      139.92      147.52     12.07 o 
  -2  -8   1       19.45       19.13      3.82 o 
  -1  -8   1      129.40      193.48     12.37 o 
   0  -8   1       34.13       25.52      6.08 o 
   1  -8   1       96.86      112.97      8.80 o 
   2  -8   1        8.56       10.20      2.82 o 
   3  -8   1        4.01       13.84      4.58 o 
   4  -8   1       25.64       24.32      4.35 o 
   5  -8   1        0.25        0.00      2.40 o 
   6  -8   1        7.04       19.26     16.57 o 
   7  -8   1        0.11        0.00      4.15 o 
   8  -8   1       15.54       29.62      9.21 o 
   9  -8   1        0.00        3.92     11.48 o 
  -8  -7   1        7.16       12.34      5.81 o 
  -7  -7   1        2.36       10.13      5.65 o 
  -6  -7   1       71.24       66.23     10.55 o 
  -5  -7   1      131.13      125.31     15.39 o 
  -4  -7   1      470.06      500.60     35.38 o 
  -3  -7   1       40.59       52.36      5.97 o 
  -2  -7   1        6.61        2.96      5.36 o 
  -1  -7   1        6.17       17.99      4.85 o 
   0  -7   1      533.48      600.13     41.64 o 
   1  -7   1      515.05      540.99     29.52 o 
   2  -7   1       33.27       43.73      4.35 o 
   3  -7   1       66.10       59.73      5.70 o 
   4  -7   1      139.31      147.00     12.05 o 
   5  -7   1       92.28      103.83      7.91 o 
   6  -7   1       19.41       26.24      7.33 o 
   7  -7   1       48.22       54.09     11.03 o 
   8  -7   1        0.12        0.00      7.94 o 
   9  -7   1        0.27        3.48     11.59 o 
  10  -7   1        4.62       14.00      9.33 o 
  -9  -6   1        0.57        0.40      4.26 o 
  -8  -6   1       11.84       13.76      7.13 o 
  -7  -6   1      369.94      421.64     39.36 o 
  -6  -6   1        7.42        3.95      4.65 o 
  -5  -6   1        4.52       18.42      4.74 o 
  -4  -6   1       16.44       20.71      6.48 o 
  -3  -6   1      271.06      289.15     17.30 o 
  -2  -6   1      901.95     1149.09     61.77 o 
  -1  -6   1     4840.79     5295.11    297.91 o 
   0  -6   1       11.61       27.09      4.24 o 
   1  -6   1     2060.37     2011.45    201.19 o 
   2  -6   1      379.53      389.48     20.03 o 
   3  -6   1      359.25      318.77     16.85 o 
   4  -6   1       65.94       84.97      6.40 o 
   5  -6   1       55.87      143.72     67.45 o 
   6  -6   1        0.98        0.00      4.95 o 
   7  -6   1      118.76      104.25     14.75 o 
   8  -6   1        9.22        6.05      5.71 o 
   9  -6   1       57.47       60.47     13.06 o 
  10  -6   1        1.54        0.00      5.20 o 
  -9  -5   1        7.27       10.13      8.40 o 
  -8  -5   1        8.02        5.93      5.46 o 
  -7  -5   1      710.94      768.84     68.78 o 
  -6  -5   1        0.02        0.00      3.47 o 
  -5  -5   1       25.45       26.53      5.40 o 
  -4  -5   1      349.23      385.60     23.75 o 
  -3  -5   1       18.30       19.85      3.54 o 
  -2  -5   1     2485.94     2426.88    122.51 o 
  -1  -5   1        0.37        7.58      5.29 o 
   0  -5   1     1414.77     1482.14     86.42 o 
   1  -5   1        4.66       16.81      2.90 o 
   2  -5   1      126.01      118.93      6.59 o 
   3  -5   1      568.53      521.70     23.92 o 
   4  -5   1      743.50      828.14     38.83 o 
   5  -5   1       27.51       29.09      3.17 o 
   6  -5   1      190.41      191.80     20.85 o 
   7  -5   1       11.84       23.55      7.58 o 
   8  -5   1       31.81       41.88     11.23 o 
   9  -5   1      227.19      232.21     34.99 o 
  10  -5   1        0.06        0.00      5.22 o 
 -10  -4   1        3.34        7.38      9.21 o 
  -9  -4   1        3.80        0.00      4.42 o 
  -8  -4   1       54.97       51.04      9.74 o 
  -7  -4   1       12.03        8.10      8.61 o 
  -6  -4   1       55.09       55.14      7.87 o 
  -5  -4   1        1.54        0.00      2.65 o 
  -4  -4   1        9.46        9.81      3.25 o 
  -3  -4   1      112.36      108.21      6.94 o 
  -2  -4   1      856.50      959.83     42.14 o 
  -1  -4   1      247.80      196.22      8.50 o 
   0  -4   1       53.94       33.10      3.05 o 
   1  -4   1        0.00        0.89      2.98 o 
   2  -4   1      148.52      148.91      6.74 o 
   3  -4   1      404.72      412.82     25.15 o 
   4  -4   1      245.04      233.18     11.15 o 
   5  -4   1      202.33      163.54      8.76 o 
   6  -4   1      154.75      104.69     12.61 o 
   7  -4   1       46.83       41.76      9.57 o 
   8  -4   1       10.50       19.41      8.65 o 
   9  -4   1        3.49        3.36     18.52 o 
  10  -4   1        0.32        4.80      6.76 o 
 -10  -3   1        0.01        4.40      6.17 o 
  -9  -3   1       60.82       52.79     10.09 o 
  -8  -3   1      105.94       96.56     13.50 o 
  -7  -3   1      135.54      164.17     16.25 o 
  -6  -3   1       41.10       45.90      6.83 o 
  -5  -3   1        7.47        7.08      3.12 o 
  -4  -3   1      120.36      123.37      8.78 o 
  -3  -3   1      256.46      249.64     12.87 o 
  -2  -3   1      180.32      108.17      5.65 o 
  -1  -3   1      560.90      516.20     20.31 o 
   0  -3   1    13359.49    12401.96    412.36 o 
   1  -3   1      302.14      305.12     13.41 o 
   2  -3   1       86.87       90.61      4.18 o 
   3  -3   1       84.96       92.83      7.04 o 
   4  -3   1       88.03       73.33      4.36 o 
   5  -3   1        2.77        0.77      1.13 o 
   6  -3   1        3.20        0.88      4.64 o 
   7  -3   1        9.08       10.37     11.98 o 
   8  -3   1        4.09        0.00      5.93 o 
   9  -3   1       12.71       22.81      9.61 o 
  10  -3   1        2.61        7.24      7.97 o 
 -10  -2   1        0.16        0.00      5.99 o 
  -9  -2   1       40.10       58.35      9.32 o 
  -8  -2   1        0.77        0.00      3.41 o 
  -7  -2   1       19.42       20.20      5.57 o 
  -6  -2   1       76.60       75.51      8.12 o 
  -5  -2   1       71.02       72.01      7.54 o 
  -4  -2   1        6.16       12.45      4.60 o 
  -3  -2   1      926.92     1010.36     44.95 o 
  -2  -2   1     1345.95     1448.45     56.29 o 
  -1  -2   1     1064.61     1098.97     27.69 o 
   0  -2   1      184.75      136.39      3.01 o 
   1  -2   1      312.21      277.61     16.14 o 
   2  -2   1      550.05      460.13     30.20 o 
   3  -2   1       37.29       40.95      2.85 o 
   4  -2   1       10.11        9.84      1.70 o 
   5  -2   1      164.76      164.48     14.93 o 
   6  -2   1       42.30       33.70      4.46 o 
   7  -2   1      468.93      453.60     29.53 o 
   8  -2   1        4.87       12.06      6.84 o 
   9  -2   1        1.10        3.34      5.88 o 
  10  -2   1        0.00        1.87      8.66 o 
 -10  -1   1        0.78        0.00      6.26 o 
  -9  -1   1        4.86        0.98      3.51 o 
  -8  -1   1       22.33       36.12      6.88 o 
  -7  -1   1        0.06        1.32      2.96 o 
  -6  -1   1        6.08        8.20      3.09 o 
  -5  -1   1     1440.33     1601.14     89.13 o 
  -4  -1   1     3678.89     3717.77    192.60 o 
  -3  -1   1      912.80      920.37     37.15 o 
  -2  -1   1      364.62      434.46     15.24 o 
   1  -1   1     3602.22     2721.52     66.99 o 
   2  -1   1     3737.18     4130.20    134.64 o 
   3  -1   1      113.52      126.40      5.70 o 
   4  -1   1      110.27       93.04      5.55 o 
   5  -1   1       51.16       50.81      4.58 o 
   6  -1   1      139.57      139.05     10.56 o 
   7  -1   1       26.97       25.71      4.88 o 
   8  -1   1        1.91        3.27      4.25 o 
   9  -1   1        0.89        0.00      5.63 o 
  10  -1   1       19.87       32.35     12.85 o 
 -10   0   1        0.12        1.35      5.48 o 
  -9   0   1        5.73       11.16      6.92 o 
  -8   0   1       68.40       68.68      8.33 o 
  -7   0   1      124.31      144.41     14.99 o 
  -6   0   1       37.58       41.34      7.51 o 
  -5   0   1      399.70      399.75     20.54 o 
  -4   0   1      257.48      257.67     12.10 o 
  -3   0   1       15.61       18.28      1.75 o 
  -2   0   1     3922.29     4067.36    109.87 o 
   2   0   1     1817.47     2141.62    101.13 o 
   3   0   1      315.63      289.35     19.09 o 
   4   0   1     5374.47     5772.27    316.61 o 
   5   0   1      171.16      149.57     10.07 o 
   6   0   1       72.14       82.92      7.96 o 
   7   0   1       55.80       64.69     10.75 o 
   8   0   1        1.54        4.49      4.07 o 
   9   0   1       12.34        4.16      5.54 o 
  10   0   1        1.46        4.69      7.16 o 
 -11   1   1        0.31       11.48      8.56 o 
  -9   1   1        1.68        0.00      5.16 o 
  -8   1   1       40.63       33.79      9.57 o 
  -7   1   1        2.34        9.98      2.60 o 
  -6   1   1      217.72      180.98     11.11 o 
  -5   1   1       26.11       38.87      3.23 o 
  -4   1   1      877.72      845.62     31.55 o 
  -3   1   1      412.69      338.78     12.71 o 
  -2   1   1     1715.86     1927.90     89.41 o 
   1   1   1    22228.75    20784.38    585.02 o 
   2   1   1      223.55      344.16     81.84 o 
   3   1   1    10348.23    10674.89    727.02 o 
   4   1   1     1590.76     1640.60     83.58 o 
   5   1   1      610.46      643.26     38.59 o 
   6   1   1       89.31       88.19      8.58 o 
   7   1   1       33.01       34.19      6.63 o 
   8   1   1       10.61        4.63      3.84 o 
   9   1   1       28.99       22.62      7.00 o 
  10   1   1        1.99        5.71      6.52 o 
 -11   2   1       20.29       20.65     12.47 o 
 -10   2   1        3.09        5.90     12.85 o 
  -9   2   1       30.07       17.58     19.93 o 
  -8   2   1      158.12      128.57     18.43 o 
  -7   2   1      269.41      252.01     30.25 o 
  -6   2   1      907.30      826.67     45.78 o 
  -5   2   1        7.05       10.32      1.68 o 
  -4   2   1     2478.70     2407.94    164.28 o 
  -3   2   1       89.56       51.76      4.46 o 
  -2   2   1     1505.83     1237.10     25.56 o 
  -1   2   1        4.84        3.95      0.84 o 
   0   2   1      474.44      423.12     12.83 o 
   1   2   1       33.09       34.70      3.13 o 
   2   2   1      112.64      118.22      5.38 o 
   3   2   1     1340.73     1271.59     76.82 o 
   4   2   1      397.52      419.95     29.15 o 
   5   2   1      117.70      119.77      9.36 o 
   6   2   1      266.26      297.84     22.39 o 
   7   2   1       12.26       17.62      5.43 o 
   8   2   1       14.84       11.90      4.88 o 
   9   2   1        8.66        7.27      5.43 o 
  10   2   1        3.57        4.54      6.42 o 
 -11   3   1        6.92        8.63      7.60 o 
 -10   3   1        2.49       13.90      9.52 o 
  -9   3   1       18.16       29.67      9.75 o 
  -8   3   1        0.26        0.00      6.43 o 
  -7   3   1       29.53       43.86      9.50 o 
  -6   3   1      219.31      249.97     23.90 o 
  -5   3   1       29.35       26.58      4.94 o 
  -4   3   1     1606.13     1660.46    106.22 o 
  -3   3   1      175.27      191.04      6.60 o 
  -2   3   1      253.49      236.80      8.62 o 
  -1   3   1      288.24      257.52     11.92 o 
   0   3   1     3010.40     2856.67    144.55 o 
   1   3   1      303.01      285.32     10.54 o 
   2   3   1      442.00      444.76     18.54 o 
   3   3   1      324.75      375.63     18.66 o 
   4   3   1       11.15       18.29      4.30 o 
   5   3   1        8.25        1.69      3.41 o 
   6   3   1      219.98      220.44     19.54 o 
   7   3   1       26.90       40.44      8.10 o 
   8   3   1       29.17       21.49      6.06 o 
   9   3   1        7.45        9.49      6.29 o 
  10   3   1        0.24        8.88     11.70 o 
 -10   4   1        4.12        1.61      6.18 o 
  -9   4   1       12.30       13.61      7.59 o 
  -8   4   1       93.28       86.17     13.93 o 
  -7   4   1       10.68        8.35      4.93 o 
  -6   4   1      247.82      222.70     36.68 o 
  -5   4   1      227.30      264.04     23.99 o 
  -4   4   1      749.52      714.35     27.95 o 
  -3   4   1      381.00      428.64     16.53 o 
  -2   4   1       72.95       97.87      6.03 o 
  -1   4   1      412.63      378.33     15.82 o 
   0   4   1      375.34      421.49     22.08 o 
   1   4   1      165.37      172.08      7.77 o 
   2   4   1     1338.28     1491.16     69.76 o 
   3   4   1      138.27      132.34      8.26 o 
   4   4   1       30.18       35.43      3.99 o 
   5   4   1        0.89       24.37     15.27 o 
   6   4   1      101.29       90.56     24.70 o 
   7   4   1       51.95       54.91      8.89 o 
   8   4   1        6.50        4.93      4.90 o 
   9   4   1        8.08        9.71      5.56 o 
 -10   5   1        2.49        0.00      7.44 o 
  -9   5   1       24.97       33.23     11.14 o 
  -8   5   1       45.36       52.47     12.26 o 
  -7   5   1        6.59        0.00      4.21 o 
  -6   5   1      458.67      461.17     40.81 o 
  -5   5   1      491.26      473.23     39.54 o 
  -4   5   1      195.27      210.20      9.11 o 
  -3   5   1       55.83       44.66      3.83 o 
  -2   5   1       70.04       77.93      6.56 o 
  -1   5   1        0.87        2.20      1.71 o 
   0   5   1     4406.11     4693.49    318.56 o 
   1   5   1      501.73      591.71     49.27 o 
   2   5   1       83.22       90.37      6.23 o 
   3   5   1      200.04      192.80     11.96 o 
   4   5   1       38.33       63.47      6.94 o 
   5   5   1       92.56      133.46     12.83 o 
   6   5   1      186.80      207.94     25.76 o 
   7   5   1        8.96        2.51      5.00 o 
   8   5   1        0.89        5.62      4.27 o 
   9   5   1        0.51       10.57      8.67 o 
 -10   6   1        0.40        0.00      5.95 o 
  -9   6   1       81.17       81.51     21.19 o 
  -8   6   1        0.00        0.00      4.92 o 
  -7   6   1        2.29        2.99      5.05 o 
  -6   6   1       10.90        7.15      4.64 o 
  -5   6   1       18.79       18.51      2.21 o 
  -4   6   1      217.28      245.47     12.91 o 
  -3   6   1       11.28       12.11      2.52 o 
  -2   6   1       37.61       43.94      4.65 o 
  -1   6   1     1536.07     1545.11     79.95 o 
   0   6   1      354.74      425.92     26.66 o 
   1   6   1       30.69       28.63      7.76 o 
   2   6   1      236.90      248.54     18.10 o 
   3   6   1      211.57      182.47     12.25 o 
   4   6   1      476.69      572.88     37.36 o 
   5   6   1        5.06        9.91      5.48 o 
   6   6   1      152.78      165.84     16.30 o 
   7   6   1       42.74       42.66      8.07 o 
   8   6   1        4.38        6.73      8.01 o 
 -10   7   1        6.70       13.13      9.50 o 
  -9   7   1        1.53        0.00      7.40 o 
  -8   7   1        7.64        4.31      7.15 o 
  -7   7   1       28.64       22.50      8.14 o 
  -6   7   1       54.01       62.29     11.79 o 
  -5   7   1        5.13       10.90      2.16 o 
  -4   7   1        0.02        1.18      3.50 o 
  -3   7   1        5.73        0.00      2.09 o 
  -2   7   1      135.92      139.25     11.50 o 
  -1   7   1      495.98      474.86     27.66 o 
   0   7   1        0.00        8.52      4.78 o 
   1   7   1      248.81      283.97     21.68 o 
   2   7   1       42.98       51.77      5.57 o 
   3   7   1       44.32       38.91      5.34 o 
   4   7   1       40.64       30.16      8.33 o 
   5   7   1        1.75       13.07      6.72 o 
   6   7   1       26.59       30.38      6.53 o 
   7   7   1        0.58        1.84      5.35 o 
   8   7   1       11.51       29.48     14.98 o 
  -9   8   1        1.94        0.00      5.94 o 
  -8   8   1        6.41        3.90      5.72 o 
  -7   8   1        6.57       21.24     10.00 o 
  -6   8   1        2.22       13.04     11.98 o 
  -5   8   1        8.12        3.47      2.27 o 
  -4   8   1       86.79      141.82     11.44 o 
  -3   8   1      155.52      101.78     22.74 o 
  -2   8   1      401.51      438.17     28.58 o 
  -1   8   1       14.27       23.71      4.44 o 
   0   8   1       29.71       41.83      8.32 o 
   1   8   1       82.51       72.66      9.56 o 
   2   8   1        0.20        7.66      5.53 o 
   3   8   1       31.58       39.57      5.80 o 
   4   8   1      124.53      119.76     10.48 o 
   5   8   1        6.81        2.94      3.50 o 
   6   8   1        7.67        2.72      5.51 o 
   7   8   1        0.46        8.63      7.27 o 
  -9   9   1       14.76       12.03     10.72 o 
  -8   9   1        3.02        0.00      5.82 o 
  -7   9   1        9.58       18.75      8.24 o 
  -6   9   1       10.96       24.31      8.92 o 
  -5   9   1       11.05       19.67      4.36 o 
  -4   9   1       68.76      101.42     10.29 o 
  -3   9   1      289.00      284.32     22.87 o 
  -2   9   1      166.47      161.86     13.91 o 
  -1   9   1        0.45       11.06      6.67 o 
   0   9   1        1.35        3.53      4.20 o 
   1   9   1       17.08        9.69      4.95 o 
   2   9   1       26.43       26.17      6.13 o 
   3   9   1       14.11       10.88      5.27 o 
   4   9   1       10.74        5.45      3.55 o 
   5   9   1        3.86       14.31      8.04 o 
   6   9   1        2.30        0.00      6.32 o 
   7   9   1        0.30        0.00      7.78 o 
  -8  10   1       75.70       99.94     21.15 o 
  -7  10   1       13.29       16.53      9.46 o 
  -6  10   1        0.07        3.26      5.10 o 
  -5  10   1       27.74       24.01      5.66 o 
  -4  10   1       24.08       22.88      5.27 o 
  -3  10   1      507.12      542.72     41.74 o 
  -2  10   1       94.89       81.23      9.71 o 
  -1  10   1        0.65        3.04      7.83 o 
   0  10   1        3.62        9.29      9.52 o 
   1  10   1       38.61       37.15      7.58 o 
   2  10   1       33.02       27.57      9.20 o 
   3  10   1        4.87       10.10      4.44 o 
   4  10   1        0.33        0.00      5.48 o 
   5  10   1        6.44        1.23      6.67 o 
   6  10   1       14.27       11.54      9.59 o 
  -8  11   1        0.12        2.85      9.31 o 
  -7  11   1        0.92        1.38     11.30 o 
  -6  11   1       12.18       14.40      7.69 o 
  -5  11   1        5.98       22.99      7.57 o 
  -4  11   1      123.32       95.00     10.98 o 
  -3  11   1       17.83       16.41     11.58 o 
  -2  11   1        0.37        3.76      3.82 o 
  -1  11   1        6.20        6.90      4.86 o 
   0  11   1        9.30       14.32      7.49 o 
   1  11   1        8.37       15.43      4.68 o 
   2  11   1        0.69        0.35      3.03 o 
   3  11   1        2.50       11.84      6.66 o 
   4  11   1       13.40       10.78      8.22 o 
   5  11   1        3.19        2.20      7.08 o 
  -7  12   1        1.59        2.97     12.49 o 
  -6  12   1        0.74       11.91      9.53 o 
  -5  12   1        0.24        6.93      7.65 o 
  -4  12   1        3.85        7.78      4.63 o 
  -3  12   1       74.96       81.57     11.24 o 
  -2  12   1        5.37        2.42      3.83 o 
  -1  12   1       22.53       19.31      5.48 o 
   0  12   1        7.26        7.73      4.55 o 
   1  12   1       13.23       19.11      6.05 o 
   2  12   1       13.42        5.81      6.31 o 
   3  12   1        0.42        0.00      4.78 o 
   4  12   1        0.00        0.00      6.23 o 
  -5  13   1        0.90        0.00      6.95 o 
  -4  13   1        4.74        1.13      4.18 o 
  -3  13   1        6.80        3.37      4.80 o 
  -2  13   1        6.03       10.91      5.96 o 
  -1  13   1        3.66        7.96      4.79 o 
   0  13   1        2.38        0.00      4.17 o 
   1  13   1        4.35        4.39      6.73 o 
   2  13   1        0.71        0.00      6.75 o 
  -3  14   1        3.49        0.00      6.16 o 
  -2  14   1        4.23        7.70      5.61 o 
  -1  14   1       14.61        6.00      5.47 o 
   0  14   1        2.12        1.96      5.91 o 
  -2 -14   2        0.02        5.50      6.57 o 
  -1 -14   2        0.94        0.00      5.12 o 
   0 -14   2        0.03        0.00      6.16 o 
   1 -14   2        0.57        1.93      6.51 o 
   2 -14   2        0.02        4.10      6.43 o 
   3 -14   2        3.53        0.00      4.69 o 
   4 -14   2        6.44       12.63     12.31 o 
  -4 -13   2       10.45        0.36      8.52 o 
  -3 -13   2        5.36        2.21      5.91 o 
  -2 -13   2        1.85        3.00      5.21 o 
  -1 -13   2        1.38        0.00      4.77 o 
   0 -13   2        8.98       17.37     16.07 o 
   1 -13   2        0.06        6.40      4.37 o 
   2 -13   2        0.74        5.26      4.34 o 
   3 -13   2        2.21        2.39      6.84 o 
   4 -13   2        2.82        3.71      4.34 o 
   5 -13   2        0.34        6.17      5.51 o 
   6 -13   2        0.29        5.11      6.96 o 
  -5 -12   2        0.95        0.07      7.80 o 
  -4 -12   2        0.00        1.36      4.70 o 
  -3 -12   2        9.36       14.95      6.76 o 
  -2 -12   2       42.41       30.89      6.21 o 
  -1 -12   2        0.19        0.00      4.59 o 
   0 -12   2       22.27       30.02      6.35 o 
   1 -12   2        5.48       13.06      9.24 o 
   2 -12   2        8.62       12.21      4.96 o 
   3 -12   2        2.75        5.00      6.11 o 
   4 -12   2        4.42        3.76      4.32 o 
   5 -12   2        0.02        9.52      6.23 o 
   6 -12   2        2.53        0.00      5.17 o 
   7 -12   2        0.70        2.72      6.59 o 
  -6 -11   2        5.26        0.07      8.01 o 
  -5 -11   2        5.98       11.36      7.63 o 
  -4 -11   2        6.88        4.77      4.65 o 
  -3 -11   2       30.04       24.29      5.56 o 
  -2 -11   2        0.30        2.70      3.22 o 
  -1 -11   2       20.55       31.86      6.44 o 
   0 -11   2       58.12       55.99     10.02 o 
   1 -11   2       52.47       42.87      9.26 o 
   2 -11   2     1026.39     1049.66     78.69 o 
   3 -11   2       12.89       23.54     13.48 o 
   4 -11   2       88.52       97.85     11.70 o 
   5 -11   2        3.20        5.20      3.91 o 
   6 -11   2       29.19       36.29     10.21 o 
   7 -11   2        2.29        3.22      6.17 o 
   8 -11   2        1.76        0.16     10.14 o 
  -7 -10   2        1.54        0.00      7.04 o 
  -6 -10   2        7.21       11.49      9.34 o 
  -5 -10   2        0.00        4.83      4.53 o 
  -4 -10   2        0.01        0.02      3.52 o 
  -3 -10   2       68.75       57.80      7.56 o 
  -2 -10   2        0.26        1.04      2.57 o 
  -1 -10   2       36.28       58.31      7.87 o 
   0 -10   2       18.01       15.32      6.00 o 
   1 -10   2      152.60      145.14     21.48 o 
   2 -10   2      505.99      510.01     41.64 o 
   3 -10   2       60.48       55.01      7.33 o 
   4 -10   2       53.80       55.29      6.84 o 
   5 -10   2        7.46       17.23      5.14 o 
   6 -10   2       10.65       10.12      6.14 o 
   7 -10   2       34.73       39.28     11.15 o 
   8 -10   2        6.58        0.00      6.25 o 
  -7  -9   2        1.64        2.73      4.34 o 
  -6  -9   2       15.31       10.51      5.20 o 
  -5  -9   2       47.89       62.68      9.48 o 
  -4  -9   2        0.20        1.68      3.39 o 
  -3  -9   2        6.70        9.14      3.65 o 
  -2  -9   2        2.59        6.56      3.22 o 
  -1  -9   2        8.38       18.82      3.73 o 
   0  -9   2        8.17        4.32      2.93 o 
   1  -9   2      140.07      133.74     16.48 o 
   2  -9   2      115.96      116.58     10.09 o 
   3  -9   2       10.38       15.15      4.18 o 
   4  -9   2        4.15        1.17      2.70 o 
   5  -9   2        3.72        6.90      3.20 o 
   6  -9   2        1.84        7.77      5.48 o 
   7  -9   2        6.66       15.40      7.89 o 
   8  -9   2        0.20        5.85      8.88 o 
   9  -9   2        9.49        0.00      6.79 o 
  -8  -8   2        3.81        0.81      4.06 o 
  -7  -8   2       11.39       21.30      7.90 o 
  -6  -8   2       53.80       74.88     11.60 o 
  -5  -8   2        4.20        0.00      3.69 o 
  -4  -8   2        0.12        6.14      4.06 o 
  -3  -8   2       87.97       70.19      7.31 o 
  -2  -8   2       86.72       80.22      7.41 o 
  -1  -8   2      217.14      246.58     17.52 o 
   0  -8   2       12.98       17.77      3.52 o 
   1  -8   2      129.55      144.47     13.29 o 
   2  -8   2       42.90       37.72      4.59 o 
   3  -8   2       12.04       16.36      3.36 o 
   4  -8   2       16.28       28.74      4.68 o 
   5  -8   2       31.28       22.59      6.21 o 
   6  -8   2       33.81       39.23     10.10 o 
   7  -8   2        7.27       10.83      7.74 o 
   8  -8   2       32.08       22.47      9.36 o 
   9  -8   2        0.92        6.93      7.15 o 
  -9  -7   2        0.14        0.00      7.26 o 
  -8  -7   2       16.21       16.04      7.48 o 
  -7  -7   2       54.20       59.35      9.55 o 
  -6  -7   2       30.73       40.58      7.57 o 
  -5  -7   2       34.07       53.66      7.85 o 
  -4  -7   2      398.69      434.01     31.08 o 
  -3  -7   2      164.60      175.43     11.82 o 
  -2  -7   2      388.22      362.36     20.40 o 
  -1  -7   2       18.37        8.06      3.68 o 
   0  -7   2      865.05     1128.03     59.56 o 
   1  -7   2       19.21       17.34      4.23 o 
   2  -7   2       18.10       15.63      4.28 o 
   3  -7   2       41.21       39.10      4.31 o 
   4  -7   2       20.59       18.68      5.86 o 
   5  -7   2       47.19       49.77      5.70 o 
   6  -7   2        0.80        0.00      4.20 o 
   7  -7   2        0.17        0.00      4.26 o 
   8  -7   2       75.25       59.00     13.01 o 
   9  -7   2       10.74       24.52     10.47 o 
  10  -7   2        1.91        4.89      7.08 o 
  -9  -6   2        2.17        5.26      6.56 o 
  -8  -6   2       33.77       49.05     10.62 o 
  -7  -6   2      157.62      136.42     16.06 o 
  -6  -6   2      250.41      267.71     24.71 o 
  -5  -6   2      236.04      203.27     18.49 o 
  -4  -6   2      237.95      239.49     17.48 o 
  -3  -6   2       15.66       18.90      3.73 o 
  -2  -6   2      715.11      780.15     38.78 o 
  -1  -6   2      429.91      426.22     20.75 o 
   0  -6   2      115.47      133.64      8.84 o 
   1  -6   2      497.44      532.14     35.24 o 
   2  -6   2       41.97       42.52      4.37 o 
   3  -6   2      787.25      825.01     42.23 o 
   4  -6   2        1.34        0.00      2.33 o 
   5  -6   2      134.66      117.25      8.55 o 
   6  -6   2        0.62        1.30      2.23 o 
   7  -6   2        0.89        0.00      4.79 o 
   8  -6   2       58.55       46.80     11.48 o 
   9  -6   2       33.66       30.51     10.08 o 
  10  -6   2        4.75        2.66      5.98 o 
  -9  -5   2        1.55        4.97      8.18 o 
  -8  -5   2        1.62        8.43      7.54 o 
  -7  -5   2       42.06       41.63      8.90 o 
  -6  -5   2        8.29       15.82      4.93 o 
  -5  -5   2       44.88       64.34      7.88 o 
  -4  -5   2       72.99       59.54      6.47 o 
  -3  -5   2     1810.46     2012.66    112.68 o 
  -2  -5   2      355.08      358.48     16.81 o 
  -1  -5   2        2.77        0.86      3.25 o 
   0  -5   2     5803.13     6150.31    294.37 o 
   1  -5   2       13.41        8.54      1.75 o 
   2  -5   2      220.01      238.53     11.48 o 
   3  -5   2        1.04        9.56      2.26 o 
   4  -5   2       42.42       70.76      5.66 o 
   5  -5   2        1.39        7.45      2.96 o 
   6  -5   2        0.11        3.97      3.96 o 
   7  -5   2       71.04       57.95     12.43 o 
   8  -5   2       51.22       47.89     12.81 o 
   9  -5   2        3.58        3.01      6.43 o 
  10  -5   2       12.60       26.08     11.83 o 
 -10  -4   2        8.25       12.94     11.05 o 
  -9  -4   2        1.85        0.00      4.36 o 
  -8  -4   2        0.15        0.00      7.89 o 
  -7  -4   2      132.85      125.38     13.27 o 
  -6  -4   2       65.60       81.19      9.83 o 
  -5  -4   2        6.17       13.60      3.85 o 
  -4  -4   2      599.96      643.41     37.62 o 
  -3  -4   2     1117.81     1287.07     65.80 o 
  -2  -4   2        0.31        1.74      1.41 o 
  -1  -4   2     2838.11     3148.46    146.14 o 
   0  -4   2        2.32        1.62      1.10 o 
   1  -4   2      206.23      211.59     12.00 o 
   2  -4   2        1.52        0.00      1.35 o 
   3  -4   2      157.27      134.29      7.17 o 
   4  -4   2       91.02       87.60      5.88 o 
   5  -4   2       30.34       24.69      3.20 o 
   6  -4   2       19.73       12.78      3.37 o 
   7  -4   2      126.67      161.53     20.62 o 
   8  -4   2       85.53       87.81     15.41 o 
   9  -4   2       12.85       14.59      8.48 o 
  10  -4   2        0.04        1.06      5.60 o 
 -10  -3   2        2.28        7.14      7.30 o 
  -9  -3   2        2.57        5.37      5.22 o 
  -8  -3   2        4.85        3.40      3.86 o 
  -7  -3   2        1.73        5.71      4.73 o 
  -6  -3   2        6.41       13.14      4.10 o 
  -5  -3   2      207.76      234.91     16.28 o 
  -4  -3   2      177.16      196.93     12.11 o 
  -3  -3   2       81.33       91.88      5.87 o 
  -2  -3   2       68.75       63.18      5.14 o 
  -1  -3   2        1.76        1.62      0.63 o 
   0  -3   2      313.90      293.03     11.12 o 
   1  -3   2      330.97      369.40     17.49 o 
   2  -3   2     1262.05     1225.89     48.47 o 
   3  -3   2       41.93       35.81      4.97 o 
   4  -3   2      182.18      197.53     10.38 o 
   5  -3   2      170.87      149.02      9.39 o 
   6  -3   2      216.46      180.05     12.03 o 
   7  -3   2        0.03        1.67      2.29 o 
   8  -3   2       87.57       70.01     13.49 o 
   9  -3   2        3.52       20.43      9.42 o 
  10  -3   2        5.48        0.00      7.13 o 
 -10  -2   2        0.72        0.35     11.48 o 
  -9  -2   2        0.17        5.90      4.85 o 
  -8  -2   2       11.74        6.54      4.08 o 
  -7  -2   2        8.01       14.65      8.81 o 
  -6  -2   2        0.02        1.54      3.73 o 
  -5  -2   2        1.11        0.00      2.02 o 
  -4  -2   2       71.77       55.34      4.63 o 
  -3  -2   2      164.56      169.48      8.34 o 
  -2  -2   2      292.19      342.52     13.36 o 
  -1  -2   2    13105.38    13084.87    347.51 o 
   0  -2   2      575.14      555.35      9.44 o 
   1  -2   2     2843.54     3010.79    132.28 o 
   2  -2   2       33.43       30.75      2.67 o 
   3  -2   2      910.79      944.21     40.41 o 
   4  -2   2        7.95        8.71      2.87 o 
   5  -2   2       53.58       49.74      9.55 o 
   6  -2   2      193.98      254.66     43.14 o 
   7  -2   2        0.00        0.00      3.49 o 
   8  -2   2       88.70       87.72      9.93 o 
   9  -2   2        2.48        2.13      5.41 o 
  10  -2   2        0.03        0.00      7.30 o 
 -10  -1   2        0.53        0.00      5.55 o 
  -9  -1   2       10.96        8.82      7.28 o 
  -8  -1   2       19.58       24.19      7.27 o 
  -7  -1   2       34.65       32.49      5.18 o 
  -6  -1   2      469.78      498.06     29.67 o 
  -5  -1   2      809.75      855.84     44.77 o 
  -4  -1   2       40.69       32.00      3.37 o 
  -3  -1   2      494.18      567.45     23.00 o 
  -2  -1   2     3542.16     3642.62    226.77 o 
  -1  -1   2     1872.74     1465.32     34.52 o 
   1  -1   2    12900.22    12149.80    414.70 o 
   2  -1   2      921.31      938.19     45.31 o 
   3  -1   2     1965.54     2172.16     99.30 o 
   4  -1   2      202.49      216.39     11.87 o 
   5  -1   2       59.91       70.81     10.17 o 
   6  -1   2        4.78        9.25      3.22 o 
   7  -1   2       21.50       12.66      4.29 o 
   8  -1   2       10.88       17.19      5.41 o 
   9  -1   2        8.04        1.90      5.28 o 
  10  -1   2       26.53       24.76     10.76 o 
 -11   0   2        1.05        2.35      6.69 o 
 -10   0   2        9.01       16.65      9.29 o 
  -9   0   2        2.29        9.04      6.83 o 
  -8   0   2       75.86       81.91     10.27 o 
  -7   0   2      253.35      254.45     16.87 o 
  -6   0   2      472.23      499.57     27.26 o 
  -5   0   2        5.44        3.82      1.81 o 
  -4   0   2     2633.18     2948.62    200.75 o 
  -3   0   2      134.32      108.30      4.72 o 
  -2   0   2    34137.76    29449.76   1016.73 o 
  -1   0   2      398.38      317.23     12.50 o 
   1   0   2     3178.57     3326.07     82.54 o 
   2   0   2      310.87      344.40     17.92 o 
   3   0   2     1452.94     1667.27    100.21 o 
   4   0   2        0.25        0.00      1.78 o 
   5   0   2      248.04      399.21     64.43 o 
   6   0   2       61.86       56.51      6.69 o 
   7   0   2        0.11        0.00      3.29 o 
   8   0   2       37.84       37.05     10.39 o 
   9   0   2       12.39       19.92      7.10 o 
  10   0   2        3.06        0.00      7.54 o 
 -11   1   2        1.17        0.00     11.91 o 
 -10   1   2        1.31        0.92      5.33 o 
  -9   1   2        8.27        7.52      6.76 o 
  -8   1   2      125.98      128.90     18.10 o 
  -7   1   2       63.09       67.05      5.08 o 
  -6   1   2        1.78        0.00      2.20 o 
  -5   1   2     1387.80     1363.83     56.32 o 
  -4   1   2       53.71       45.51      5.64 o 
  -3   1   2     2707.31     2760.59     87.01 o 
  -2   1   2     1200.00     1031.35     42.77 o 
  -1   1   2       26.72       63.09      2.33 o 
   0   1   2      184.05      238.56      4.74 o 
   1   1   2       62.82       98.64      2.78 o 
   2   1   2      104.40       99.58      4.84 o 
   3   1   2      997.39     1033.71     73.76 o 
   4   1   2      162.72      189.14     35.16 o 
   5   1   2        1.94        8.53      3.01 o 
   6   1   2        7.62        3.21      2.94 o 
   7   1   2       32.92       41.02      6.44 o 
   8   1   2        3.04       15.53      7.22 o 
   9   1   2        3.56        0.02      3.76 o 
  10   1   2       14.90       38.11     12.05 o 
 -11   2   2        0.02        0.00      6.05 o 
 -10   2   2        0.08        0.00      7.94 o 
  -9   2   2        6.87        9.81      7.38 o 
  -8   2   2        0.18        0.93      4.69 o 
  -7   2   2      151.93      140.41     17.86 o 
  -6   2   2        0.07        0.00      5.85 o 
  -5   2   2      194.70      148.85     20.40 o 
  -4   2   2     1229.44     1091.02     92.96 o 
  -3   2   2      656.82      666.56     14.97 o 
  -2   2   2      489.09      385.07      9.87 o 
  -1   2   2     1720.35     1771.85     75.50 o 
   0   2   2       24.41       21.32      2.11 o 
   1   2   2       78.61       78.07      4.61 o 
   2   2   2      287.75      388.88     70.30 o 
   3   2   2        0.87        2.99      4.45 o 
   4   2   2      474.77      631.99     34.22 o 
   5   2   2        2.93        0.00      4.45 o 
   6   2   2        0.12        2.90      3.25 o 
   7   2   2       27.22       42.23      9.00 o 
   8   2   2        4.10        3.90      4.55 o 
   9   2   2        0.60        2.44      4.00 o 
  10   2   2        3.66        0.00     14.80 o 
 -11   3   2        0.06        1.42      5.64 o 
 -10   3   2       17.46       19.06      8.66 o 
  -9   3   2       11.43        8.84      6.34 o 
  -8   3   2      233.79      217.28     25.59 o 
  -7   3   2      382.48      322.29     31.06 o 
  -6   3   2      110.85      102.15     11.86 o 
  -5   3   2       46.27       46.28      7.61 o 
  -4   3   2      326.82      295.09     20.70 o 
  -3   3   2      530.76      481.32     15.85 o 
  -2   3   2       19.96       23.12      1.99 o 
  -1   3   2     1506.61     1348.63     51.44 o 
   0   3   2       22.02       29.77      3.18 o 
   1   3   2      261.34      226.35     11.52 o 
   2   3   2        7.70        5.99      1.92 o 
   3   3   2      122.15      127.53      7.15 o 
   4   3   2       40.83       38.58      5.17 o 
   5   3   2       37.68       55.30      6.81 o 
   6   3   2        0.47        0.00      4.15 o 
   7   3   2       31.48       42.17     12.20 o 
   8   3   2       14.47       10.65      5.14 o 
   9   3   2        1.38        1.40      4.03 o 
 -11   4   2        5.83        8.56      8.36 o 
 -10   4   2        7.03        7.66      9.40 o 
  -9   4   2       17.51       25.13     16.06 o 
  -8   4   2      136.44      135.07     19.25 o 
  -7   4   2        3.84        6.47      5.78 o 
  -6   4   2       42.61       54.78     14.19 o 
  -5   4   2       12.49       16.34      4.53 o 
  -4   4   2       24.35       19.65      2.72 o 
  -3   4   2        0.09        0.68      1.19 o 
  -2   4   2      205.48      204.41     12.54 o 
  -1   4   2     2049.19     1823.32    102.35 o 
   0   4   2      180.91      118.95      5.83 o 
   1   4   2      444.85      519.47     20.40 o 
   2   4   2      602.94      580.65     32.26 o 
   3   4   2       11.77       18.21      5.13 o 
   4   4   2      161.03      139.15      9.90 o 
   5   4   2       88.64       74.37      8.42 o 
   6   4   2      207.13      194.40     18.77 o 
   7   4   2       36.88       54.23      9.75 o 
   8   4   2        0.61        3.25      4.38 o 
   9   4   2        7.24       13.00      8.81 o 
 -10   5   2       16.88       13.53      8.62 o 
  -9   5   2        2.69        0.00      6.97 o 
  -8   5   2        2.07       21.09     25.27 o 
  -7   5   2        9.78        5.21      4.95 o 
  -6   5   2        3.11        3.28      8.63 o 
  -5   5   2        9.41        6.26      3.74 o 
  -4   5   2      975.17      912.98     66.88 o 
  -3   5   2        1.46        6.95      5.09 o 
  -2   5   2      271.65      183.80     98.08 o 
  -1   5   2      107.55      114.96      8.54 o 
   0   5   2     1222.11     1275.06     59.60 o 
   1   5   2     3172.76     3305.18    166.13 o 
   2   5   2      335.36      357.63     17.91 o 
   3   5   2        2.32        5.35      3.47 o 
   4   5   2        7.12       12.35      3.79 o 
   5   5   2        0.04        0.00      2.78 o 
   6   5   2      460.83      384.65     31.40 o 
   7   5   2        3.47        8.11      4.40 o 
   8   5   2        2.11        0.00      9.60 o 
   9   5   2        1.29       20.93      9.58 o 
 -10   6   2       32.15       39.15     12.18 o 
  -9   6   2        0.02        0.00      7.51 o 
  -8   6   2       33.12       53.72     11.91 o 
  -7   6   2        1.57       14.90     12.96 o 
  -6   6   2        0.20        9.08      8.37 o 
  -5   6   2      117.09      103.99     10.94 o 
  -4   6   2      160.59      152.46      9.53 o 
  -3   6   2      144.35      171.69     11.15 o 
  -2   6   2      281.83      278.31     15.52 o 
  -1   6   2        6.86        7.51      2.47 o 
   0   6   2       71.15       88.26     17.16 o 
   1   6   2       21.71       15.65      2.80 o 
   2   6   2      182.34      194.39     18.56 o 
   3   6   2      682.80      713.34     39.88 o 
   4   6   2      422.23      336.81     21.53 o 
   5   6   2      112.79      129.09     13.27 o 
   6   6   2        4.25        8.35      7.20 o 
   7   6   2        3.63        2.93      5.38 o 
   8   6   2        2.63       13.98      8.37 o 
 -10   7   2       32.29       30.77     11.25 o 
  -9   7   2        0.03        0.00      5.66 o 
  -8   7   2        5.44       17.02     12.78 o 
  -7   7   2       64.09       53.37     11.41 o 
  -6   7   2        1.13        1.26      4.32 o 
  -5   7   2        8.59        7.32      3.16 o 
  -4   7   2        8.43        6.96      2.90 o 
  -3   7   2        9.82        3.15      4.30 o 
  -2   7   2        4.63        0.60      2.09 o 
  -1   7   2       15.21       11.33      2.78 o 
   0   7   2       80.75       69.84      8.98 o 
   1   7   2        2.83        0.00      1.82 o 
   2   7   2      142.70      147.48     10.74 o 
   3   7   2      515.72      507.06     31.77 o 
   4   7   2      184.70      147.43     15.73 o 
   5   7   2       25.59       30.65      5.52 o 
   6   7   2       14.98       20.74      8.42 o 
   7   7   2        1.34        3.31      5.95 o 
   8   7   2        2.80        6.61      8.88 o 
  -9   8   2       10.41       14.67     11.95 o 
  -8   8   2       30.11       37.15     10.99 o 
  -7   8   2      114.77      105.87     16.72 o 
  -6   8   2       59.62       47.51     10.62 o 
  -5   8   2       67.34       71.51      6.75 o 
  -4   8   2       28.88       36.34      6.95 o 
  -3   8   2       27.68       26.66      5.75 o 
  -2   8   2       49.38       41.74      5.75 o 
  -1   8   2      162.54      129.89     10.88 o 
   0   8   2        2.25        2.22      2.35 o 
   1   8   2        3.11        4.98      4.39 o 
   2   8   2       98.36       96.20      9.20 o 
   3   8   2        2.68        6.57      3.25 o 
   4   8   2        3.18        8.91      5.10 o 
   5   8   2        6.81        0.00      5.70 o 
   6   8   2        4.18       10.96      8.19 o 
   7   8   2        2.20        6.94      8.38 o 
  -9   9   2        0.86        3.12      7.47 o 
  -8   9   2       50.54       58.18     15.96 o 
  -7   9   2        1.84        2.17      8.74 o 
  -6   9   2       15.25       11.80      6.82 o 
  -5   9   2      102.32      110.73     11.08 o 
  -4   9   2      205.49      218.65     18.95 o 
  -3   9   2      880.99      946.60     65.13 o 
  -2   9   2        0.10        5.81      5.35 o 
  -1   9   2        1.09        2.64      4.84 o 
   0   9   2        2.51        0.18      3.00 o 
   1   9   2       48.70       40.21      5.93 o 
   2   9   2        4.67        7.97      6.66 o 
   3   9   2       73.37       76.04      8.03 o 
   4   9   2        0.50        0.00      6.86 o 
   5   9   2       28.71       32.44     10.72 o 
   6   9   2        0.54        0.00      8.40 o 
  -8  10   2        6.12        5.84     10.14 o 
  -7  10   2       35.47       50.69     13.00 o 
  -6  10   2       12.55       14.10     11.62 o 
  -5  10   2       11.22        8.27      4.03 o 
  -4  10   2       54.68       35.52      8.72 o 
  -3  10   2      120.75      123.23     14.72 o 
  -2  10   2       16.76       19.79      5.63 o 
  -1  10   2        0.73        0.00      3.17 o 
   0  10   2        1.32        0.94      2.91 o 
   1  10   2      170.56      160.26     15.34 o 
   2  10   2       35.81       33.58      6.29 o 
   3  10   2       29.21       26.82      9.87 o 
   4  10   2        1.20        1.39      4.83 o 
   5  10   2        0.41        1.46      7.65 o 
   6  10   2        3.52        5.89      8.51 o 
  -8  11   2        0.39        2.70      6.99 o 
  -7  11   2        8.10       21.07     10.22 o 
  -6  11   2        3.73        1.33      4.90 o 
  -5  11   2       46.92       49.08     10.97 o 
  -4  11   2      236.18      274.00     25.11 o 
  -3  11   2        6.61       13.72      5.00 o 
  -2  11   2        0.35       14.26     11.17 o 
  -1  11   2        0.64        0.00      3.61 o 
   0  11   2        4.18        7.67      4.06 o 
   1  11   2       52.27       42.85      7.63 o 
   2  11   2        7.92       27.24      9.97 o 
   3  11   2       17.86       21.96      8.69 o 
   4  11   2       19.02       27.36     12.03 o 
   5  11   2       18.16       14.97     10.91 o 
  -7  12   2        4.88        4.81     10.76 o 
  -6  12   2        0.28        2.47      7.62 o 
  -5  12   2       27.71       33.99     10.65 o 
  -4  12   2        2.69        6.28      5.34 o 
  -3  12   2        4.41        1.74      4.73 o 
  -2  12   2       17.10       21.65      5.84 o 
  -1  12   2        0.40        2.50      4.70 o 
   0  12   2        1.63        6.77      5.84 o 
   1  12   2        1.53        0.65      4.99 o 
   2  12   2        5.45        2.14      5.60 o 
   3  12   2        7.02        9.18      6.98 o 
  -5  13   2        2.57        1.08      6.47 o 
  -4  13   2        0.36        0.00      4.62 o 
  -3  13   2        2.39        1.17      4.38 o 
  -2  13   2        2.69        3.83      6.20 o 
  -1  13   2        0.05        3.57      5.79 o 
   0  13   2        1.59        0.00      9.46 o 
   1  13   2        3.24        1.80      6.30 o 
   2  13   2        3.11        1.55      7.53 o 
  -2 -14   3        0.01        1.49      5.64 o 
  -1 -14   3        5.80        3.48      6.76 o 
   0 -14   3        1.25        3.96      6.73 o 
   1 -14   3        1.12        0.00      8.52 o 
   2 -14   3       18.01       24.62      9.07 o 
   3 -14   3        9.79        9.16      8.12 o 
   4 -14   3        0.13        1.23      5.50 o 
  -4 -13   3        7.49        0.00      6.35 o 
  -3 -13   3       15.31       25.12      9.71 o 
  -2 -13   3        0.01        0.56      7.29 o 
  -1 -13   3        4.49       20.85      8.33 o 
   0 -13   3        6.98        4.53      5.52 o 
   1 -13   3        2.62        1.59      5.12 o 
   2 -13   3        0.09        2.66      4.22 o 
   3 -13   3        0.09        0.00      4.75 o 
   4 -13   3        1.40        0.00      3.72 o 
   5 -13   3        0.79       11.08      7.58 o 
   6 -13   3        0.00        0.00      6.06 o 
  -5 -12   3        7.88        1.99      4.72 o 
  -4 -12   3        0.08        0.70      4.15 o 
  -3 -12   3        7.80        0.00      5.15 o 
  -2 -12   3        0.00       12.30     15.31 o 
  -1 -12   3        4.41       12.62      6.61 o 
   0 -12   3        5.80        6.68      5.27 o 
   1 -12   3       80.17       92.12     10.81 o 
   2 -12   3        4.24        7.63      5.72 o 
   3 -12   3       38.81       27.36      6.34 o 
   4 -12   3       36.60       38.08      7.66 o 
   5 -12   3        3.26        1.19      5.35 o 
   6 -12   3        0.52        2.91      5.88 o 
   7 -12   3        0.13        0.00     10.83 o 
  -6 -11   3        1.24        2.25      6.06 o 
  -5 -11   3       16.07        4.11      5.72 o 
  -4 -11   3       21.77       14.05      5.32 o 
  -3 -11   3        0.20        3.25      4.19 o 
  -2 -11   3        0.15        0.00      3.57 o 
  -1 -11   3        0.51        1.25      3.29 o 
   0 -11   3        0.01       10.27      4.40 o 
   1 -11   3       70.86       91.35     10.39 o 
   2 -11   3      154.93      170.07     23.73 o 
   3 -11   3      142.63      113.64     12.42 o 
   4 -11   3       40.49       39.88      7.31 o 
   5 -11   3       34.55       34.02      7.42 o 
   6 -11   3       34.58       45.52     11.57 o 
   7 -11   3        4.92        0.00      5.44 o 
   8 -11   3        4.82        8.24      8.40 o 
  -7 -10   3        0.02        2.45      6.23 o 
  -6 -10   3        6.81        4.70      5.10 o 
  -5 -10   3        2.14        0.00      4.22 o 
  -4 -10   3        0.66        7.19      5.54 o 
  -3 -10   3       62.75       64.52      7.85 o 
  -2 -10   3       21.63       13.19      6.35 o 
  -1 -10   3       12.88       18.66      4.98 o 
   0 -10   3      144.64      148.83     12.55 o 
   1 -10   3      216.85      245.13     19.33 o 
   2 -10   3       14.31        4.54      4.34 o 
   3 -10   3       20.89       36.93      7.99 o 
   4 -10   3        6.60        1.99      3.38 o 
   5 -10   3       71.52       60.54      8.84 o 
   6 -10   3      115.54      111.67     19.05 o 
   7 -10   3        0.22        5.20      6.29 o 
   8 -10   3       21.50       16.41     13.61 o 
  -8  -9   3        1.80        2.56      5.89 o 
  -7  -9   3        0.06        3.23      4.69 o 
  -6  -9   3       20.87       33.76     10.17 o 
  -5  -9   3        2.84        7.90      4.38 o 
  -4  -9   3      198.99      184.70     17.01 o 
  -3  -9   3       98.30      100.88     10.36 o 
  -2  -9   3       81.40       82.13     10.66 o 
  -1  -9   3        3.46        0.00      1.86 o 
   0  -9   3        4.04        0.00      2.12 o 
   1  -9   3      227.30      247.48     17.27 o 
   2  -9   3       19.18       15.26      7.18 o 
   3  -9   3       38.85       47.88      5.52 o 
   4  -9   3       20.67       25.56     10.43 o 
   5  -9   3       60.94       56.66      7.40 o 
   6  -9   3       29.05       29.28      9.16 o 
   7  -9   3       21.79       35.59     10.16 o 
   8  -9   3        1.87       12.91      7.59 o 
   9  -9   3        8.81        7.92      8.38 o 
  -8  -8   3        5.00        1.37      4.76 o 
  -7  -8   3        0.88        0.00      4.32 o 
  -6  -8   3       30.06       50.05      9.95 o 
  -5  -8   3      389.92      412.02     34.49 o 
  -4  -8   3       79.89       89.14     10.73 o 
  -3  -8   3      342.60      367.98     24.94 o 
  -2  -8   3       25.61       35.68      4.10 o 
  -1  -8   3       20.59       37.75      7.64 o 
   0  -8   3        8.12       15.45      3.47 o 
   1  -8   3      178.87      169.17     11.17 o 
   2  -8   3       13.50       10.01      5.79 o 
   3  -8   3       42.58       36.21      5.16 o 
   4  -8   3       67.39       77.89      8.28 o 
   5  -8   3        0.66        0.04      3.22 o 
   6  -8   3       29.94       28.59      5.17 o 
   7  -8   3        5.83       40.31      9.99 o 
   8  -8   3        2.90       13.36      7.43 o 
   9  -8   3        0.86        0.00      5.26 o 
  -9  -7   3        3.38        0.00      5.24 o 
  -8  -7   3       12.23        7.84      5.51 o 
  -7  -7   3        4.10        0.79      3.69 o 
  -6  -7   3      229.34      231.76     21.57 o 
  -5  -7   3        3.68        6.51      6.24 o 
  -4  -7   3        3.39        7.19      3.67 o 
  -3  -7   3      326.60      279.15     18.75 o 
  -2  -7   3        2.04        5.55      4.51 o 
  -1  -7   3      119.08       90.70      6.05 o 
   0  -7   3      405.85      503.89     24.94 o 
   1  -7   3      562.12      543.57     28.21 o 
   2  -7   3       91.47       97.55      9.28 o 
   3  -7   3       24.60       17.84      2.98 o 
   4  -7   3       80.92       92.53      8.92 o 
   5  -7   3       41.18       58.25     31.53 o 
   6  -7   3       39.66       56.93      6.96 o 
   7  -7   3       48.23       53.08     10.43 o 
   8  -7   3        3.91        3.45      5.56 o 
   9  -7   3        0.05        5.24      6.50 o 
  -9  -6   3       30.99       18.51      7.69 o 
  -8  -6   3       55.54       64.20     10.86 o 
  -7  -6   3        0.60        4.82     10.29 o 
  -6  -6   3      239.16      286.93     25.64 o 
  -5  -6   3        2.68        1.15      3.27 o 
  -4  -6   3      922.71     1017.95     62.93 o 
  -3  -6   3      546.98      562.82     32.22 o 
  -2  -6   3        6.68        8.61      1.86 o 
  -1  -6   3     2499.30     2794.10    130.37 o 
   0  -6   3       81.19       66.15      4.18 o 
   1  -6   3      928.26      940.16     44.30 o 
   2  -6   3        5.12       17.39      3.48 o 
   3  -6   3      208.13      183.41     13.15 o 
   4  -6   3        9.12       18.08      4.16 o 
   5  -6   3       39.82       36.10      5.16 o 
   6  -6   3       10.04        2.33      3.25 o 
   7  -6   3       44.06       31.85      9.47 o 
   8  -6   3        4.70        7.80      7.29 o 
   9  -6   3        0.17        5.15      7.01 o 
  10  -6   3        0.09        2.42      6.58 o 
 -10  -5   3        1.32        0.00      6.67 o 
  -9  -5   3       52.73       38.71      9.23 o 
  -8  -5   3       35.51       53.00      9.59 o 
  -7  -5   3       29.88       47.28      8.65 o 
  -6  -5   3        0.87        0.00      4.04 o 
  -5  -5   3      235.94      243.20     18.52 o 
  -4  -5   3       23.86       33.99      4.82 o 
  -3  -5   3      526.01      634.61     33.53 o 
  -2  -5   3      207.25      270.07     14.37 o 
  -1  -5   3       98.43       83.02      7.83 o 
   0  -5   3       22.36       18.41      1.58 o 
   1  -5   3      943.44      811.10     49.16 o 
   2  -5   3      120.98      130.05     17.15 o 
   3  -5   3        5.30        3.80      2.58 o 
   4  -5   3      275.71      569.60    537.44 o 
   5  -5   3       70.44       64.58      6.60 o 
   6  -5   3        0.28        0.00      2.24 o 
   7  -5   3      118.84      113.71     16.38 o 
   8  -5   3       26.16       37.74     17.87 o 
   9  -5   3        8.56        3.40      6.68 o 
  10  -5   3        0.12        0.51      5.77 o 
 -10  -4   3        8.41       18.67     19.06 o 
  -9  -4   3        6.40        8.66      4.11 o 
  -8  -4   3       18.76       30.30      7.67 o 
  -7  -4   3       24.77       41.14     11.13 o 
  -6  -4   3        4.40        4.14      3.19 o 
  -5  -4   3        0.07        3.55      2.68 o 
  -4  -4   3      193.85      193.23     12.33 o 
  -3  -4   3      114.64      107.54      7.28 o 
  -2  -4   3      217.40      220.35      9.74 o 
  -1  -4   3        0.52        0.00      0.69 o 
   0  -4   3      494.39      434.21     19.67 o 
   1  -4   3       20.65       20.75      3.12 o 
   2  -4   3      163.47      141.88      7.08 o 
   3  -4   3      241.43      247.59     13.08 o 
   4  -4   3      520.31      560.05     30.48 o 
   5  -4   3       34.75       30.30      4.86 o 
   6  -4   3       79.51       88.44     14.65 o 
   7  -4   3        0.47        2.98      3.09 o 
   8  -4   3        6.41       10.54      7.00 o 
   9  -4   3        0.35        0.00      6.58 o 
  10  -4   3        0.23        0.00      7.49 o 
 -10  -3   3        3.05        5.23      7.27 o 
  -9  -3   3       39.15       59.72     25.88 o 
  -8  -3   3        4.09        0.17      3.12 o 
  -7  -3   3        0.69        4.25      6.38 o 
  -6  -3   3        8.25        8.35      3.64 o 
  -5  -3   3       14.46       15.52      3.37 o 
  -4  -3   3      269.20      274.46     15.55 o 
  -3  -3   3      485.93      471.35     22.49 o 
  -2  -3   3        0.23        1.76      3.14 o 
  -1  -3   3       58.29       42.06      2.79 o 
   0  -3   3     3939.19     3813.52     92.12 o 
   1  -3   3      497.14      429.43     22.52 o 
   2  -3   3        2.89        2.57      1.43 o 
   3  -3   3        4.31        0.63      2.03 o 
   4  -3   3      208.83      230.32     13.44 o 
   5  -3   3        0.71        2.62      2.37 o 
   6  -3   3       19.53       27.13      4.28 o 
   7  -3   3       36.55       42.76      5.72 o 
   8  -3   3       78.90       64.73     12.84 o 
   9  -3   3        1.10        0.00      6.30 o 
  10  -3   3        5.90       12.98     14.37 o 
 -10  -2   3        1.05       18.81      9.44 o 
  -9  -2   3        8.44       10.13      4.76 o 
  -8  -2   3       78.19       77.39      9.14 o 
  -7  -2   3        5.03       18.72      4.32 o 
  -6  -2   3       51.14       55.08      6.13 o 
  -5  -2   3      414.76      449.81     24.81 o 
  -4  -2   3      602.03      696.32     34.64 o 
  -3  -2   3      262.37      290.89     13.25 o 
  -2  -2   3        1.71        2.46      1.18 o 
  -1  -2   3      701.30      704.40     28.27 o 
   0  -2   3     2279.54     2392.79     60.57 o 
   1  -2   3     1317.90     1340.86     64.81 o 
   2  -2   3       90.74       83.74      5.83 o 
   3  -2   3     1038.37     1127.17     52.88 o 
   4  -2   3      550.56      550.84     28.58 o 
   5  -2   3      196.16      190.04     12.51 o 
   6  -2   3      134.05      134.87     12.01 o 
   7  -2   3      133.26      179.73     27.37 o 
   8  -2   3       14.29       14.48      4.71 o 
   9  -2   3        6.07        0.00      6.05 o 
  10  -2   3       15.18       30.69     15.78 o 
 -11  -1   3        7.75        6.09      7.19 o 
 -10  -1   3        4.37        7.31      6.56 o 
  -9  -1   3       12.30        4.11      9.67 o 
  -8  -1   3       96.33       89.97     10.22 o 
  -7  -1   3       24.91       20.18      4.43 o 
  -6  -1   3      535.99      607.19     36.16 o 
  -5  -1   3      112.53      108.73      7.94 o 
  -4  -1   3       17.87       19.67      3.40 o 
  -3  -1   3     1068.81     1103.73     58.13 o 
  -2  -1   3       94.37       88.58      6.53 o 
  -1  -1   3    11626.73    10952.41    340.66 o 
   0  -1   3    11619.64    11493.69    449.94 o 
   1  -1   3       24.53       42.28      2.93 o 
   2  -1   3      856.93      858.48     34.50 o 
   3  -1   3      324.98      273.81     13.27 o 
   4  -1   3      115.12      100.96     10.37 o 
   5  -1   3      284.28      315.72     20.11 o 
   6  -1   3      112.49      133.44     19.56 o 
   7  -1   3      360.89      349.00     27.48 o 
   8  -1   3        6.51       21.11      6.95 o 
   9  -1   3        3.85       10.17      7.80 o 
  10  -1   3        4.16        0.00      7.71 o 
 -11   0   3       28.88       21.84     10.65 o 
 -10   0   3        0.81        0.38      7.98 o 
  -9   0   3       11.29        7.73      6.25 o 
  -8   0   3        6.07       14.21      7.44 o 
  -7   0   3       98.42       96.97      7.84 o 
  -6   0   3      122.15      112.55     10.38 o 
  -5   0   3      645.76      649.61     30.75 o 
  -4   0   3       34.82       31.00      2.71 o 
  -3   0   3      434.73      420.80     16.06 o 
  -2   0   3      561.40      551.74     38.19 o 
  -1   0   3     6968.75     6271.50    231.13 o 
   0   0   3      993.20      780.41     71.67 o 
   1   0   3       26.11       22.09      1.18 o 
   2   0   3     4524.02     4809.09    214.84 o 
   3   0   3      435.29      354.63     39.59 o 
   4   0   3     1150.42     1332.21     96.18 o 
   5   0   3      452.75      464.51     27.51 o 
   6   0   3       28.50       32.60      5.74 o 
   7   0   3       39.96       46.68      7.41 o 
   8   0   3       13.72       18.36      5.36 o 
   9   0   3        1.26        0.84      3.84 o 
  10   0   3       13.99        9.54      8.44 o 
 -11   1   3       18.06       19.25      9.36 o 
 -10   1   3        1.26        5.25      6.51 o 
  -9   1   3       74.23       87.02     22.35 o 
  -8   1   3        9.39       18.82      8.07 o 
  -7   1   3       63.80       71.44     11.27 o 
  -6   1   3      399.60      362.23     36.65 o 
  -5   1   3      513.04      515.68     21.70 o 
  -4   1   3      210.83      238.54      9.29 o 
  -3   1   3     1511.14     1737.09     64.74 o 
  -2   1   3     1018.41     1196.31     43.94 o 
  -1   1   3    22289.45    19888.49    884.98 o 
   0   1   3      292.56      202.10      4.47 o 
   1   1   3        0.01        8.50      3.79 o 
   2   1   3     7726.56     7443.08    328.08 o 
   3   1   3       82.36       90.89      5.80 o 
   4   1   3      364.13      398.65     30.73 o 
   5   1   3       72.16       74.72     17.72 o 
   6   1   3       22.45       26.64      5.72 o 
   7   1   3       36.53       31.83      7.09 o 
   8   1   3       10.72       18.47      7.52 o 
   9   1   3        1.99        0.00      4.19 o 
  10   1   3        5.92        2.09      9.60 o 
 -11   2   3        0.27        0.00      7.47 o 
 -10   2   3        0.00        0.00      5.89 o 
  -9   2   3      118.38      109.15     22.63 o 
  -8   2   3       51.29       59.15     12.27 o 
  -7   2   3      249.79      239.49     24.91 o 
  -6   2   3      361.54      383.18     31.67 o 
  -5   2   3      384.83      400.79     31.30 o 
  -4   2   3       56.04       64.28      3.57 o 
  -3   2   3        5.83        7.60      1.66 o 
  -2   2   3      105.06       96.76      4.59 o 
  -1   2   3     4907.70     4869.14    196.49 o 
   0   2   3      401.41      345.19     12.57 o 
   1   2   3        4.49        2.62      2.00 o 
   2   2   3      765.56      755.18     26.07 o 
   3   2   3      109.53      133.56     28.11 o 
   4   2   3        3.27        4.74      2.61 o 
   5   2   3        2.55        7.99      3.37 o 
   6   2   3       26.69       31.18      5.67 o 
   7   2   3       13.03        6.55      7.31 o 
   8   2   3        5.85        0.00      3.47 o 
   9   2   3        0.70        0.98      4.37 o 
 -11   3   3        0.69        3.54      6.50 o 
 -10   3   3        1.70        0.87      8.74 o 
  -9   3   3      105.15      126.10     20.52 o 
  -8   3   3       12.36       23.59      8.16 o 
  -7   3   3       49.51       44.39      9.26 o 
  -6   3   3      106.15      144.09     15.71 o 
  -5   3   3       72.54       70.61      8.70 o 
  -4   3   3     2460.14     2709.10     93.95 o 
  -3   3   3      273.68      250.72     10.45 o 
  -2   3   3     3521.16     3565.03    221.99 o 
  -1   3   3       28.64       27.12      2.27 o 
   0   3   3      392.76      377.79     13.01 o 
   1   3   3      573.21      748.30    206.78 o 
   2   3   3        2.18        1.41      1.13 o 
   3   3   3       48.85       44.78      3.53 o 
   4   3   3        8.62        8.96      3.95 o 
   5   3   3      102.01       96.62     10.63 o 
   6   3   3       10.19       24.32      6.18 o 
   7   3   3        1.92        1.17      3.61 o 
   8   3   3       37.36       27.34      7.44 o 
   9   3   3        0.08        0.71      6.05 o 
 -11   4   3        0.31        2.87      6.58 o 
 -10   4   3       50.53       46.38     13.62 o 
  -9   4   3        7.84       22.76      8.71 o 
  -8   4   3       59.45       47.36     11.80 o 
  -7   4   3       50.95       47.84     10.63 o 
  -6   4   3        0.27       12.26      5.16 o 
  -5   4   3      311.96      296.54     24.67 o 
  -4   4   3     1057.37     1111.42     45.09 o 
  -3   4   3      172.58      166.79      8.55 o 
  -2   4   3     1079.52      977.51     55.54 o 
  -1   4   3      132.11      102.30      8.12 o 
   0   4   3      458.66      477.85     19.12 o 
   1   4   3      535.75      482.04     18.78 o 
   2   4   3        1.27        2.99      2.31 o 
   3   4   3      386.33      397.50     28.40 o 
   4   4   3       11.47       10.54      2.82 o 
   5   4   3        0.82        5.81      4.08 o 
   6   4   3      106.20       91.92     10.48 o 
   7   4   3      115.77      103.30     13.27 o 
   8   4   3        3.98        2.36     12.78 o 
   9   4   3        1.03        1.05      6.20 o 
 -10   5   3        0.03        0.00      5.54 o 
  -9   5   3        2.90        0.00      4.92 o 
  -8   5   3        0.82        3.69      5.38 o 
  -7   5   3       28.77       15.56      8.45 o 
  -6   5   3      261.26      266.12     26.55 o 
  -5   5   3        0.95        2.97      4.48 o 
  -4   5   3        0.98        0.00      2.45 o 
  -3   5   3      128.03      158.43      9.30 o 
  -2   5   3       32.33       39.25      4.08 o 
  -1   5   3       61.69       62.52      6.72 o 
   0   5   3      105.94       90.20      7.12 o 
   1   5   3       31.79       35.08      2.83 o 
   2   5   3       33.05       20.84      4.42 o 
   3   5   3       28.50       36.05      4.15 o 
   4   5   3      463.74      452.26     26.88 o 
   5   5   3      721.28      676.00     45.40 o 
   6   5   3       58.02       66.94     17.47 o 
   7   5   3       22.99       30.53     11.69 o 
   8   5   3       20.84       33.66     11.93 o 
 -10   6   3        2.71        5.07      7.27 o 
  -9   6   3       17.82       24.95      9.44 o 
  -8   6   3       10.39       19.45      7.46 o 
  -7   6   3       42.39       59.08     12.55 o 
  -6   6   3      170.82      195.40     22.30 o 
  -5   6   3        8.35        5.48      5.41 o 
  -4   6   3       63.00       74.58      6.24 o 
  -3   6   3      414.02      350.29     20.15 o 
  -2   6   3        8.54        9.37      2.46 o 
  -1   6   3       13.06       19.89      4.31 o 
   0   6   3       47.79       68.51      5.36 o 
   1   6   3      255.47      270.76     14.93 o 
   2   6   3        3.97       14.18      3.63 o 
   3   6   3      170.91      143.65     14.33 o 
   4   6   3      520.88      412.72     42.11 o 
   5   6   3      691.18      751.23     81.72 o 
   6   6   3       43.42       38.30     12.61 o 
   7   6   3        0.36        0.00      7.54 o 
   8   6   3        0.01        0.00      6.98 o 
 -10   7   3        0.48        4.43      6.55 o 
  -9   7   3        0.32        3.54      5.96 o 
  -8   7   3        0.80        0.00      5.33 o 
  -7   7   3        5.80        5.63      6.57 o 
  -6   7   3       17.50       24.50     10.36 o 
  -5   7   3       56.63       50.33      4.88 o 
  -4   7   3        6.81       15.53      3.71 o 
  -3   7   3       74.58       95.04     17.62 o 
  -2   7   3       40.74       51.64      5.88 o 
  -1   7   3      534.36      608.91     49.46 o 
   0   7   3        1.84       12.56      3.06 o 
   1   7   3      122.16      125.50      9.14 o 
   2   7   3       30.80       31.78      4.50 o 
   3   7   3        8.24        7.42      5.52 o 
   4   7   3       30.71       33.29     10.50 o 
   5   7   3        5.66       15.00      8.22 o 
   6   7   3        3.35        4.28     17.11 o 
   7   7   3       34.81       32.04     11.66 o 
  -9   8   3        0.40        1.01      5.74 o 
  -8   8   3        2.05        4.87     12.20 o 
  -7   8   3        0.00        3.09      8.70 o 
  -6   8   3       14.94       24.91      7.41 o 
  -5   8   3       41.24       40.58      5.52 o 
  -4   8   3      580.83      639.61     44.62 o 
  -3   8   3      281.37      307.25     23.24 o 
  -2   8   3      130.25      107.73      9.77 o 
  -1   8   3      475.30      612.36     54.22 o 
   0   8   3      101.35      107.64     11.91 o 
   1   8   3        2.38       12.86      3.70 o 
   2   8   3       53.60       38.92      7.30 o 
   3   8   3        5.19        1.35      5.02 o 
   4   8   3       61.17       62.62     14.78 o 
   5   8   3        2.33        0.00      7.36 o 
   6   8   3       13.21        9.89      7.60 o 
   7   8   3        2.61        7.28      7.94 o 
  -9   9   3        2.24        8.72      9.09 o 
  -8   9   3       37.73       42.08     13.84 o 
  -7   9   3        1.31        7.42      8.99 o 
  -6   9   3        1.42        0.00      5.10 o 
  -5   9   3      203.81      186.61     21.74 o 
  -4   9   3      466.37      467.18     35.37 o 
  -3   9   3      126.37      136.60     14.10 o 
  -2   9   3      933.24      976.04     90.68 o 
  -1   9   3        8.84       13.37      4.31 o 
   0   9   3       23.48       20.63      9.48 o 
   1   9   3      220.70      203.45     16.52 o 
   2   9   3       45.50       53.72     12.91 o 
   3   9   3        1.31        0.00      6.03 o 
   4   9   3        5.34        0.89      7.04 o 
   5   9   3        8.75        4.49      6.67 o 
   6   9   3        5.12        5.74      8.08 o 
  -8  10   3        6.03       16.07     10.03 o 
  -7  10   3        0.17       11.97      8.62 o 
  -6  10   3        3.15        0.00      5.57 o 
  -5  10   3      128.65      119.26     12.68 o 
  -4  10   3       27.19       43.83      9.37 o 
  -3  10   3       85.26       88.69     10.51 o 
  -2  10   3        7.47       11.93      6.68 o 
  -1  10   3        6.72       10.60      4.41 o 
   0  10   3      127.87      107.49     18.55 o 
   1  10   3       50.73       48.76     10.59 o 
   2  10   3       15.10       33.41     14.26 o 
   3  10   3       11.05       12.62      6.80 o 
   4  10   3        1.15        4.62      8.81 o 
   5  10   3        0.71        0.07      8.95 o 
  -7  11   3        0.00        1.37      7.40 o 
  -6  11   3       13.36       19.28     26.39 o 
  -5  11   3        3.99        0.36      4.51 o 
  -4  11   3        0.01        0.00      4.48 o 
  -3  11   3       43.55       49.41      9.37 o 
  -2  11   3        8.39        7.85      5.70 o 
  -1  11   3       12.83       25.99      8.37 o 
   0  11   3        0.33        0.00      3.83 o 
   1  11   3        5.73        0.00      5.30 o 
   2  11   3        2.13        3.07     11.15 o 
   3  11   3        0.03        1.27      5.13 o 
   4  11   3        2.40        7.08      9.53 o 
  -6  12   3        2.13        0.00      6.28 o 
  -5  12   3        9.47        0.48      5.27 o 
  -4  12   3       70.68       77.18     12.56 o 
  -3  12   3       54.88       63.75     11.55 o 
  -2  12   3        0.59        3.97      4.45 o 
  -1  12   3        4.53        0.00      6.74 o 
   0  12   3       47.93       51.22     13.99 o 
   1  12   3        0.29        1.66      7.51 o 
   2  12   3        2.74        4.42      8.37 o 
   3  12   3        0.39        8.23     18.41 o 
  -5  13   3        1.51        0.00      7.18 o 
  -4  13   3        2.42        5.41     10.94 o 
  -3  13   3        9.77       20.00      7.28 o 
  -2  13   3        1.36        0.00      5.01 o 
  -1  13   3       19.32       19.30     18.19 o 
   0  13   3        0.73        5.68      7.13 o 
   1  13   3        0.18        2.86      7.11 o 
  -2 -14   4        2.77        0.10      5.17 o 
  -1 -14   4        0.05        9.99      6.82 o 
   0 -14   4        0.01        0.18      7.22 o 
   1 -14   4        0.00        2.29      5.69 o 
   2 -14   4        0.21        0.00      6.97 o 
   3 -14   4        3.81        4.96      5.97 o 
   4 -14   4        0.44        4.44      7.43 o 
  -4 -13   4        0.68        2.88      5.70 o 
  -3 -13   4        0.38        8.12      8.15 o 
  -2 -13   4        2.86        9.17      7.18 o 
  -1 -13   4        2.09        5.92      8.52 o 
   0 -13   4        0.73        0.00      5.50 o 
   1 -13   4        2.68        2.98      7.29 o 
   2 -13   4        8.43       11.32      7.49 o 
   3 -13   4        8.50        8.61      9.31 o 
   4 -13   4        0.01        0.82      3.53 o 
   5 -13   4        0.27        3.69      5.56 o 
   6 -13   4        1.60        4.69      6.73 o 
  -5 -12   4       16.90        9.25      7.34 o 
  -4 -12   4        5.64        0.14     11.30 o 
  -3 -12   4        1.69       14.29      7.61 o 
  -2 -12   4        4.81       18.27      7.21 o 
  -1 -12   4        0.20        4.07      5.09 o 
   0 -12   4        2.90        0.28     12.02 o 
   1 -12   4       19.88       18.87     10.83 o 
   2 -12   4        7.71        9.78      4.81 o 
   3 -12   4       39.56       24.45     10.86 o 
   4 -12   4        0.11        4.96      4.28 o 
   5 -12   4        4.39        0.00      3.69 o 
   6 -12   4        3.44        3.83      6.28 o 
   7 -12   4        5.32        0.00      9.37 o 
  -6 -11   4        4.99        8.42      9.39 o 
  -5 -11   4       22.09        4.40      5.89 o 
  -4 -11   4        0.33        5.84     18.92 o 
  -3 -11   4       18.94       16.45      7.48 o 
  -2 -11   4       14.89       22.03     11.66 o 
  -1 -11   4       17.79        6.32      6.79 o 
   0 -11   4      449.77      474.96     35.42 o 
   1 -11   4      127.54      123.05     12.33 o 
   2 -11   4       70.84       76.58      9.95 o 
   3 -11   4      249.95      250.13     32.02 o 
   4 -11   4        8.81        7.55      8.23 o 
   5 -11   4      108.57      111.86     13.63 o 
   6 -11   4        4.56        2.51      5.13 o 
   7 -11   4       25.62       37.85     11.00 o 
  -7 -10   4        1.15        0.00      5.62 o 
  -6 -10   4        6.67       10.38      7.73 o 
  -5 -10   4       23.71       20.38      9.84 o 
  -4 -10   4        0.08        0.00      2.63 o 
  -3 -10   4       69.56       85.59      9.30 o 
  -2 -10   4        5.21        7.54      4.79 o 
  -1 -10   4        0.02       10.59      3.29 o 
   0 -10   4      220.98      224.18     15.36 o 
   1 -10   4        0.20        3.03      6.89 o 
   2 -10   4        0.41        1.57      2.65 o 
   3 -10   4        3.75        0.00      2.89 o 
   4 -10   4       24.16       23.16      5.82 o 
   5 -10   4       31.26       31.42      6.00 o 
   6 -10   4        3.76        0.00      5.67 o 
   7 -10   4        0.85        2.24      6.02 o 
   8 -10   4        0.25        5.69      7.20 o 
  -8  -9   4       23.70       30.15     20.14 o 
  -7  -9   4        7.21        6.62      5.39 o 
  -6  -9   4        9.45        6.79      9.39 o 
  -5  -9   4       48.69       46.40     10.48 o 
  -4  -9   4       40.47       42.57      6.93 o 
  -3  -9   4      176.49      187.09     14.34 o 
  -2  -9   4       12.59       11.95      2.89 o 
  -1  -9   4       63.26       82.78      8.06 o 
   0  -9   4       13.72       15.25      3.57 o 
   1  -9   4      220.21      227.24     15.36 o 
   2  -9   4        6.82       11.78      5.45 o 
   3  -9   4       26.70       25.15      5.48 o 
   4  -9   4        3.89        6.63      3.12 o 
   5  -9   4        9.27       11.13      6.12 o 
   6  -9   4        4.46        8.44      3.96 o 
   7  -9   4       31.22       30.23      9.85 o 
   8  -9   4        9.05        8.15     10.58 o 
  -8  -8   4        2.70        6.62      5.41 o 
  -7  -8   4        0.85        5.01      4.87 o 
  -6  -8   4       82.67       94.82     24.77 o 
  -5  -8   4      342.44      332.40     32.91 o 
  -4  -8   4       15.33       20.29      5.13 o 
  -3  -8   4      219.84      263.60     17.19 o 
  -2  -8   4       50.46       55.73      5.00 o 
  -1  -8   4      251.25      259.33     14.11 o 
   0  -8   4       15.38       22.66      4.72 o 
   1  -8   4      480.61      524.05     29.63 o 
   2  -8   4       13.46       21.54      3.67 o 
   3  -8   4        0.14        5.66      3.18 o 
   4  -8   4        6.73       12.06      3.95 o 
   5  -8   4       83.38       84.89      9.82 o 
   6  -8   4       13.80       14.86      4.78 o 
   7  -8   4        0.13        0.00      6.32 o 
   8  -8   4        8.99       16.53     20.65 o 
   9  -8   4        0.00        5.16     12.67 o 
  -9  -7   4       18.02       23.55     11.68 o 
  -8  -7   4        0.32        0.00      5.18 o 
  -7  -7   4        0.22        0.91      3.99 o 
  -6  -7   4      287.07      261.54     30.78 o 
  -5  -7   4      110.64       76.31     11.30 o 
  -4  -7   4      278.95      300.88     21.86 o 
  -3  -7   4        1.65        1.23      1.97 o 
  -2  -7   4      194.53      229.97     12.11 o 
  -1  -7   4        2.70        3.81      1.45 o 
   0  -7   4      420.94      437.59     20.82 o 
   1  -7   4      146.68      206.55     11.44 o 
   2  -7   4      134.10      109.25     10.62 o 
   3  -7   4      219.28      162.61     10.85 o 
   4  -7   4       36.27       41.52      5.13 o 
   5  -7   4        5.50       11.21      4.14 o 
   6  -7   4       27.72       37.55      6.39 o 
   7  -7   4        8.63        0.00      6.82 o 
   8  -7   4       12.32        9.73     10.36 o 
   9  -7   4        2.12       12.04      8.26 o 
  -9  -6   4        3.63        0.00      4.89 o 
  -8  -6   4       42.20       49.26     10.13 o 
  -7  -6   4       10.53       11.62      6.84 o 
  -6  -6   4        7.13        4.99      5.11 o 
  -5  -6   4        0.07        0.00      2.66 o 
  -4  -6   4        2.08        3.82      3.03 o 
  -3  -6   4      349.43      389.71     22.56 o 
  -2  -6   4      695.24      762.34     33.67 o 
  -1  -6   4       40.79       38.52      2.82 o 
   0  -6   4     2232.91     2132.53     90.13 o 
   1  -6   4      165.32      217.38     10.83 o 
   2  -6   4        2.36        5.63      2.91 o 
   3  -6   4     1299.11     1315.67     74.81 o 
   4  -6   4       38.40       49.51      6.12 o 
   5  -6   4       29.10       26.53      4.39 o 
   6  -6   4        0.47        1.53      3.44 o 
   7  -6   4       36.59       48.89     12.00 o 
   8  -6   4       81.48       81.60     16.53 o 
   9  -6   4        0.01        8.89      7.66 o 
 -10  -5   4        0.10        8.13      8.88 o 
  -9  -5   4       70.79       65.91     11.85 o 
  -8  -5   4       30.81       38.74      8.69 o 
  -7  -5   4       24.76       22.38      5.50 o 
  -6  -5   4        2.26        2.92      3.37 o 
  -5  -5   4      388.16      396.50     26.67 o 
  -4  -5   4       25.16       33.61      6.17 o 
  -3  -5   4      185.48      178.34     10.54 o 
  -2  -5   4       27.79       27.34      3.83 o 
  -1  -5   4      181.04      220.69      7.28 o 
   0  -5   4      161.98      129.68      4.96 o 
   1  -5   4      337.43      270.89     11.86 o 
   2  -5   4      295.10      259.41     18.07 o 
   3  -5   4      570.56      643.81     33.83 o 
   4  -5   4       26.17       21.90      3.95 o 
   5  -5   4      151.50      142.53     11.28 o 
   6  -5   4      370.75      380.41     26.20 o 
   7  -5   4        7.96        8.20      8.26 o 
   8  -5   4       88.65       99.30     19.29 o 
   9  -5   4        1.95        0.00      6.71 o 
 -10  -4   4        3.93        1.27      6.38 o 
  -9  -4   4      195.10      189.46     21.26 o 
  -8  -4   4      444.13      468.53     40.16 o 
  -7  -4   4       22.54       26.46      6.03 o 
  -6  -4   4        1.47        0.82      2.99 o 
  -5  -4   4      484.53      520.03     31.77 o 
  -4  -4   4       35.05       45.07      7.88 o 
  -3  -4   4       63.94       61.91      4.50 o 
  -2  -4   4      138.53      161.41      6.37 o 
  -1  -4   4      630.61      603.81     36.00 o 
   0  -4   4       64.03       37.60      3.32 o 
   1  -4   4       24.12       27.51      4.12 o 
   2  -4   4      149.40      147.32      8.30 o 
   3  -4   4       83.73       88.73      9.77 o 
   4  -4   4      164.23      149.25     11.39 o 
   5  -4   4        6.15       16.45      3.75 o 
   6  -4   4      249.59      280.55     20.72 o 
   7  -4   4       40.60       49.53      8.08 o 
   8  -4   4        0.44        0.00      5.07 o 
   9  -4   4        0.01        0.26      5.44 o 
  10  -4   4        0.05        0.00      5.83 o 
 -10  -3   4        5.49        0.23      5.74 o 
  -9  -3   4       62.95       85.94     15.92 o 
  -8  -3   4       48.86       36.94      6.75 o 
  -7  -3   4        2.93        6.16      5.18 o 
  -6  -3   4        0.48        7.30      3.66 o 
  -5  -3   4      423.53      423.11     26.02 o 
  -4  -3   4        0.33        0.00      1.83 o 
  -3  -3   4      512.00      475.54     21.12 o 
  -2  -3   4      117.99      102.63      4.23 o 
  -1  -3   4      321.42      225.98     14.35 o 
   0  -3   4       31.16       32.15      2.58 o 
   1  -3   4     2162.29     2014.59    178.52 o 
   2  -3   4      860.87     1719.96   1753.70 o 
   3  -3   4       86.47      101.15      7.00 o 
   4  -3   4       99.31      110.44      8.53 o 
   5  -3   4      107.21      122.35      9.94 o 
   6  -3   4       23.38       32.95     10.32 o 
   7  -3   4       27.04       39.20      7.58 o 
   8  -3   4       35.07       35.81      8.78 o 
   9  -3   4        0.04        0.00      6.53 o 
  10  -3   4        0.27        6.81      7.15 o 
 -10  -2   4        0.00        6.21      6.97 o 
  -9  -2   4       15.74       15.24      5.34 o 
  -8  -2   4        2.65        7.94      5.46 o 
  -7  -2   4       37.20       38.52      5.60 o 
  -6  -2   4      187.17      178.12     17.30 o 
  -5  -2   4        3.71        2.92      2.19 o 
  -4  -2   4        0.00        2.72      1.99 o 
  -3  -2   4       11.49        8.55      1.87 o 
  -2  -2   4      331.61      284.37     18.76 o 
  -1  -2   4      899.08      847.39     54.76 o 
   0  -2   4       29.37       43.81      2.69 o 
   1  -2   4       84.19      107.94    126.85 o 
   2  -2   4      795.31      805.04     36.90 o 
   3  -2   4      480.44      597.86     31.08 o 
   4  -2   4       35.63       41.45      4.88 o 
   5  -2   4       98.61       91.51      8.29 o 
   6  -2   4      113.91      128.01     11.51 o 
   7  -2   4      254.70      214.26     17.65 o 
   8  -2   4        0.06        1.09      4.77 o 
   9  -2   4       18.52       18.77      9.21 o 
  10  -2   4        0.07        3.24      7.28 o 
 -11  -1   4       15.79       17.81     17.54 o 
 -10  -1   4        4.71        0.07      8.37 o 
  -9  -1   4       17.92       24.41      8.72 o 
  -8  -1   4       35.01       34.40      6.77 o 
  -7  -1   4        2.83        0.00      2.18 o 
  -6  -1   4      263.52      263.11     16.71 o 
  -5  -1   4       86.00      103.45      7.62 o 
  -4  -1   4     1014.32      815.61    142.13 o 
  -3  -1   4       17.74       15.76      2.60 o 
  -2  -1   4        0.02        4.52      1.91 o 
  -1  -1   4     4104.87     3793.42    144.27 o 
   0  -1   4     1051.96     1262.39     58.55 o 
   1  -1   4     1179.40     1242.87     48.56 o 
   2  -1   4        4.45       11.23      3.29 o 
   3  -1   4     1176.51     1232.98     78.96 o 
   4  -1   4       23.42       16.78      3.32 o 
   5  -1   4      293.76      301.31     20.56 o 
   6  -1   4      133.26      118.32     10.88 o 
   7  -1   4       10.24       13.25      5.33 o 
   8  -1   4        0.12        0.00      4.60 o 
   9  -1   4       15.13       25.68     11.68 o 
  10  -1   4        1.25        1.19      6.03 o 
 -11   0   4       13.93       10.15     18.63 o 
 -10   0   4       19.05       11.13      7.47 o 
  -9   0   4        0.74       17.40      7.69 o 
  -8   0   4        0.08        0.00      5.89 o 
  -7   0   4        1.71        2.14      2.37 o 
  -6   0   4       23.32       17.57      3.41 o 
  -5   0   4      159.45      139.79      7.57 o 
  -4   0   4       23.57       19.37      3.19 o 
  -3   0   4     1336.79     1317.26     54.39 o 
  -2   0   4    30940.10    28170.86   1727.78 o 
  -1   0   4       18.19       21.82      2.09 o 
   0   0   4      613.00      670.25     62.96 o 
   1   0   4      490.81      522.41     20.10 o 
   2   0   4      516.33      532.66     21.41 o 
   3   0   4     2805.07     3035.10    155.28 o 
   4   0   4      393.31      403.36     23.28 o 
   5   0   4        7.39        3.17      3.78 o 
   6   0   4       45.79       39.96      7.15 o 
   7   0   4       19.37       18.77      5.46 o 
   8   0   4       12.48        7.63      4.34 o 
   9   0   4       13.24       10.85      7.99 o 
 -11   1   4        0.33        0.84      5.51 o 
 -10   1   4        4.54        0.00      6.78 o 
  -9   1   4       13.57       16.78     12.63 o 
  -8   1   4      173.39      151.86     22.31 o 
  -7   1   4        9.90       12.96      5.92 o 
  -6   1   4      120.07      106.30      6.27 o 
  -5   1   4      188.54      177.09      8.45 o 
  -4   1   4       80.01       80.31      8.44 o 
  -3   1   4      325.44      423.35     17.39 o 
  -2   1   4     2731.52     2760.90    145.58 o 
  -1   1   4       90.91      106.07      5.33 o 
   0   1   4       80.98       83.39      4.59 o 
   1   1   4      438.51      485.60     39.93 o 
   2   1   4      225.50      212.19      8.88 o 
   3   1   4      288.14      305.44     17.59 o 
   4   1   4       11.06        5.62      3.59 o 
   5   1   4       32.29       54.65      7.59 o 
   6   1   4        4.15        0.32      2.70 o 
   7   1   4       40.47       48.96     25.88 o 
   8   1   4        8.50        2.83      4.28 o 
   9   1   4        6.26        7.62      8.31 o 
 -11   2   4        6.36        5.81      9.40 o 
 -10   2   4        9.08       13.66      8.03 o 
  -9   2   4        0.12        9.45      6.81 o 
  -8   2   4      151.01      134.09     19.15 o 
  -7   2   4       87.09       89.96     13.74 o 
  -6   2   4      561.67      555.63     47.71 o 
  -5   2   4      254.15      239.46     22.01 o 
  -4   2   4      541.07      517.62     20.39 o 
  -3   2   4     4351.58     4649.96    221.18 o 
  -2   2   4      893.88      883.54     45.92 o 
  -1   2   4      636.66      661.69     26.01 o 
   0   2   4      288.55      222.23     14.25 o 
   1   2   4      439.04      450.13     28.25 o 
   2   2   4        3.14       13.04      3.69 o 
   3   2   4     1351.48     1429.95     65.12 o 
   4   2   4       11.25       14.14      3.49 o 
   5   2   4       46.95       45.44      6.88 o 
   6   2   4        2.82        0.00      3.00 o 
   7   2   4       42.20       54.20      7.69 o 
   8   2   4        1.86        0.69      4.62 o 
   9   2   4        0.00        0.00      6.09 o 
 -11   3   4       26.19       44.35     13.10 o 
 -10   3   4        2.42       17.81     13.72 o 
  -9   3   4        1.02       14.29      7.79 o 
  -8   3   4        0.50       10.88      6.53 o 
  -7   3   4       56.08       48.60     19.13 o 
  -6   3   4      101.79       98.52     12.48 o 
  -5   3   4        0.27        0.00      2.70 o 
  -4   3   4      859.85      952.45     59.97 o 
  -3   3   4      204.51      189.00      9.62 o 
  -2   3   4        0.53        2.38      1.86 o 
  -1   3   4      143.75      140.14      6.94 o 
   0   3   4        6.10        4.46      1.35 o 
   1   3   4       45.54       30.64      5.45 o 
   2   3   4       45.85       52.64     10.25 o 
   3   3   4       71.50      131.37     33.72 o 
   4   3   4       12.77        8.70      2.44 o 
   5   3   4      222.66      240.15     17.65 o 
   6   3   4       41.64       42.24      7.50 o 
   7   3   4       61.99       53.07     11.67 o 
   8   3   4        0.13        6.86      7.80 o 
   9   3   4        0.98        1.91      6.69 o 
 -11   4   4       19.20       37.75     13.79 o 
 -10   4   4       19.33       23.48     10.06 o 
  -9   4   4       75.18       96.47     21.80 o 
  -8   4   4       21.71       19.54      7.55 o 
  -7   4   4       11.68       21.99      7.15 o 
  -6   4   4      156.59      150.97     16.59 o 
  -5   4   4      254.10      263.41     24.58 o 
  -4   4   4      119.77      147.83      9.47 o 
  -3   4   4      105.72      111.68      6.84 o 
  -2   4   4       13.70       32.87      9.16 o 
  -1   4   4      353.93      440.48     84.07 o 
   0   4   4      102.31      139.18     41.59 o 
   1   4   4       99.43      142.32     41.66 o 
   2   4   4      138.40      140.18     15.13 o 
   3   4   4       13.59        9.15      3.79 o 
   4   4   4      216.20      169.89     11.06 o 
   5   4   4      148.07      144.31     18.59 o 
   6   4   4       34.73       43.72     10.98 o 
   7   4   4       79.15       77.74     15.97 o 
   8   4   4       13.84        6.28      7.29 o 
 -10   5   4       79.66      104.93     41.26 o 
  -9   5   4        0.42       10.61      9.17 o 
  -8   5   4       13.51       21.93      7.98 o 
  -7   5   4       15.66       30.15      8.24 o 
  -6   5   4        3.93        1.14      4.31 o 
  -5   5   4      190.15      164.20     14.71 o 
  -4   5   4       47.51       40.84      9.97 o 
  -3   5   4       88.53       67.37      5.07 o 
  -2   5   4       15.19       13.52      2.44 o 
  -1   5   4        3.22        8.01      2.09 o 
   0   5   4       25.04       25.26      4.07 o 
   1   5   4      854.58      627.68     67.58 o 
   2   5   4       23.96       40.56      7.79 o 
   3   5   4       14.63       13.05      5.43 o 
   4   5   4      275.70      226.48     26.03 o 
   5   5   4        0.52       11.34      7.06 o 
   6   5   4        8.79        4.26      6.48 o 
   7   5   4        7.48       17.76      9.18 o 
   8   5   4       11.41       18.86     10.76 o 
 -10   6   4       21.70       19.83      9.35 o 
  -9   6   4        1.44       10.44      7.73 o 
  -8   6   4       31.76       45.20     12.98 o 
  -7   6   4      219.98      203.49     25.65 o 
  -6   6   4        5.69        0.00      8.01 o 
  -5   6   4        6.71        4.01      2.61 o 
  -4   6   4      181.64      174.60     11.83 o 
  -3   6   4       19.36        9.21      5.52 o 
  -2   6   4      583.28      621.20     35.48 o 
  -1   6   4       10.71       11.06      2.98 o 
   0   6   4       24.97       26.57      5.60 o 
   1   6   4      135.87       99.42      8.51 o 
   2   6   4       61.03       63.87     13.07 o 
   3   6   4       40.96       51.19      9.80 o 
   4   6   4        7.68        3.86     10.07 o 
   5   6   4       71.19       84.18     16.73 o 
   6   6   4        3.19        4.88     11.01 o 
   7   6   4       12.86       15.36      9.85 o 
 -10   7   4        2.45       32.55     17.69 o 
  -9   7   4        0.01       12.11      8.53 o 
  -8   7   4       23.77       26.16      9.56 o 
  -7   7   4        0.39       10.50      6.38 o 
  -6   7   4        0.22        0.00      4.95 o 
  -5   7   4        8.56        7.71      2.96 o 
  -4   7   4        0.28        1.39      2.41 o 
  -3   7   4      130.13      146.40     11.40 o 
  -2   7   4      396.96      373.66     25.44 o 
  -1   7   4      194.43      167.47     13.60 o 
   0   7   4       35.63       32.77      4.30 o 
   1   7   4        9.54        8.68      3.54 o 
   2   7   4       20.69       38.52      9.90 o 
   3   7   4       60.97       60.03     14.14 o 
   4   7   4       21.83       33.15      9.36 o 
   5   7   4       88.16       89.66     17.06 o 
   6   7   4        1.96        4.99      9.39 o 
   7   7   4        5.56        0.69      9.82 o 
  -9   8   4        0.28       20.07     13.36 o 
  -8   8   4        1.35        2.38      7.94 o 
  -7   8   4       34.26       40.32     10.18 o 
  -6   8   4       14.53       11.15      6.17 o 
  -5   8   4       23.86       38.59      5.71 o 
  -4   8   4        2.00        0.00      2.72 o 
  -3   8   4      630.25      659.87     45.47 o 
  -2   8   4      195.67      206.55     16.70 o 
  -1   8   4       83.96       78.62      8.49 o 
   0   8   4       16.15       20.14      4.62 o 
   1   8   4       20.56       27.74      6.73 o 
   2   8   4       30.41       30.40      9.13 o 
   3   8   4      111.74      100.49     15.77 o 
   4   8   4        8.27        3.50      6.32 o 
   5   8   4        4.14        0.00      8.07 o 
   6   8   4        2.21        0.00      7.51 o 
  -9   9   4        7.52        2.63      7.59 o 
  -8   9   4        2.20        5.98      6.49 o 
  -7   9   4        2.69        5.12      8.12 o 
  -6   9   4        5.67        1.81      4.77 o 
  -5   9   4      137.15      143.24     15.55 o 
  -4   9   4       15.27       14.31      8.15 o 
  -3   9   4       49.59       53.17     11.32 o 
  -2   9   4       33.66       42.31      6.81 o 
  -1   9   4      241.36      255.66     21.77 o 
   0   9   4       23.54       28.18      5.87 o 
   1   9   4       29.19       42.39     10.89 o 
   2   9   4      240.19      270.06     34.68 o 
   3   9   4       49.73       53.11     13.60 o 
   4   9   4       14.67       11.52      8.57 o 
   5   9   4        3.87        2.44      6.92 o 
  -8  10   4        0.23        2.58     11.01 o 
  -7  10   4        7.09        4.50      7.80 o 
  -6  10   4       49.27       54.48     13.18 o 
  -5  10   4       44.59       40.22     11.71 o 
  -4  10   4        4.80        2.35      4.67 o 
  -3  10   4        1.07        1.22      3.71 o 
  -2  10   4        3.08        7.69      7.16 o 
  -1  10   4       92.50       94.64     10.88 o 
   0  10   4       13.22       12.87      4.65 o 
   1  10   4       96.30      110.04     17.31 o 
   2  10   4        2.03       11.46      9.28 o 
   3  10   4        3.37        0.00      6.71 o 
   4  10   4        2.11       10.40      7.32 o 
   5  10   4        0.15        0.00      7.48 o 
  -7  11   4       10.45       18.91      9.29 o 
  -6  11   4        7.41        5.43      6.81 o 
  -5  11   4       29.26       33.16      9.65 o 
  -4  11   4       93.36      103.39     13.18 o 
  -3  11   4        0.57        0.00      4.78 o 
  -2  11   4        7.22       10.82      4.66 o 
  -1  11   4       64.04       84.14     12.98 o 
   0  11   4        0.06        5.40      6.26 o 
   1  11   4       30.17       12.31      8.18 o 
   2  11   4        2.01        0.00      7.06 o 
   3  11   4        1.65        0.00      6.75 o 
  -6  12   4        4.02       10.48      7.50 o 
  -5  12   4        0.07        4.96      6.00 o 
  -4  12   4       39.27       38.92      8.74 o 
  -3  12   4        0.01        4.57      5.00 o 
  -2  12   4        1.64        0.00      4.59 o 
  -1  12   4        0.04        0.00      6.74 o 
   0  12   4        5.35       12.52     10.72 o 
   1  12   4        2.16        2.08      8.70 o 
   2  12   4        4.21       18.05     14.44 o 
  -4  13   4        0.03       13.20     19.13 o 
  -3  13   4        3.21        5.42      7.46 o 
  -2  13   4        2.33       11.74      8.96 o 
  -1  13   4       14.13        4.32      7.35 o 
   0  13   4        0.60        6.35      8.08 o 
  -2 -14   5        6.93       13.63      8.35 o 
  -1 -14   5        2.61        0.05     12.17 o 
   0 -14   5        4.32        0.00      7.71 o 
   1 -14   5        1.73       20.50     28.09 o 
   2 -14   5        0.67        2.28      6.69 o 
   3 -14   5       13.11       16.52      8.00 o 
   4 -14   5        0.20        0.00      7.33 o 
  -4 -13   5        8.25       13.09      8.19 o 
  -3 -13   5        0.21        1.22      6.35 o 
  -2 -13   5        6.21        0.00      8.47 o 
  -1 -13   5        1.75        0.00      5.86 o 
   0 -13   5        0.20       15.98      8.33 o 
   1 -13   5        0.00      450.81    320.70 o 
   2 -13   5        2.17       19.24     11.55 o 
   3 -13   5        0.18        0.00      6.71 o 
   4 -13   5        0.06        9.81      9.78 o 
  -5 -12   5        1.51        0.00      6.03 o 
  -4 -12   5       17.82       12.69      8.52 o 
  -3 -12   5       22.48       33.60     14.04 o 
  -2 -12   5        0.01        6.83     14.69 o 
  -1 -12   5       70.43       70.77     13.68 o 
   0 -12   5       22.71       15.77     12.92 o 
   1 -12   5       46.03       50.08     12.22 o 
   2 -12   5       25.69       32.21      9.71 o 
   3 -12   5       13.97        6.46      6.35 o 
   4 -12   5       17.10       13.82      5.12 o 
   5 -12   5        5.99        0.00      3.84 o 
   6 -12   5        0.86        3.38      6.02 o 
  -6 -11   5        0.02        0.00      6.33 o 
  -5 -11   5       35.99       23.63     10.22 o 
  -4 -11   5       98.80       90.72     15.66 o 
  -3 -11   5       19.58       19.56      9.64 o 
  -2 -11   5       10.04       13.29     12.96 o 
  -1 -11   5        6.32        0.00      5.85 o 
   0 -11   5       17.93       19.07      7.70 o 
   1 -11   5      154.53      145.15     18.65 o 
   2 -11   5       39.40       33.57      5.99 o 
   3 -11   5       10.19       16.35      4.94 o 
   4 -11   5       97.73      115.26     12.98 o 
   5 -11   5        1.30        0.15      2.80 o 
   6 -11   5       56.71       55.71     12.44 o 
   7 -11   5       31.64       27.37     10.65 o 
  -7 -10   5        0.01        3.35      6.51 o 
  -6 -10   5        3.69        0.48      5.67 o 
  -5 -10   5       53.61       54.75     13.76 o 
  -4 -10   5       32.70       44.40     10.40 o 
  -3 -10   5        2.07        2.75      5.09 o 
  -2 -10   5       50.59       60.29     11.68 o 
  -1 -10   5      259.18      265.10     28.89 o 
   0 -10   5       63.26       71.89     12.46 o 
   1 -10   5       21.92       23.38      4.12 o 
   2 -10   5      101.41       93.37      9.11 o 
   3 -10   5       33.62       31.72      5.91 o 
   4 -10   5       86.29       78.52      9.80 o 
   5 -10   5        5.22        5.71      3.82 o 
   6 -10   5       90.14       87.57     14.80 o 
   7 -10   5        4.75       67.82     58.52 o 
   8 -10   5       20.14        4.53      8.25 o 
  -8  -9   5        6.75        1.81      6.34 o 
  -7  -9   5       11.23       22.94     10.25 o 
  -6  -9   5       48.13       43.36      8.16 o 
  -5  -9   5      122.65      118.05     16.51 o 
  -4  -9   5      377.13      371.08     27.50 o 
  -3  -9   5        2.77        0.00      4.62 o 
  -2  -9   5      189.45      188.55     21.04 o 
  -1  -9   5       33.56       32.77      8.29 o 
   0  -9   5      184.04      165.80     12.16 o 
   1  -9   5      944.27      926.94     54.26 o 
   2  -9   5       79.44       71.85      7.09 o 
   3  -9   5        0.00        0.00      5.96 o 
   4  -9   5       29.54       29.37      6.78 o 
   5  -9   5        5.69        2.34      4.99 o 
   6  -9   5        0.16        6.33      5.49 o 
   7  -9   5        8.39       26.11      9.17 o 
   8  -9   5       14.77       27.39     12.91 o 
  -8  -8   5        9.05        8.14      6.44 o 
  -7  -8   5        5.78        5.11      4.71 o 
  -6  -8   5        8.50       10.69      5.14 o 
  -5  -8   5      133.37      130.93     12.90 o 
  -4  -8   5        2.14        0.00      4.81 o 
  -3  -8   5       38.08       44.52      5.03 o 
  -2  -8   5      197.64      197.66     10.35 o 
  -1  -8   5       98.17       86.20     12.44 o 
   0  -8   5      632.77      591.28     45.58 o 
   1  -8   5        0.51        2.49      4.33 o 
   2  -8   5       18.97       16.08      3.59 o 
   3  -8   5        4.87        7.61      5.66 o 
   4  -8   5       64.11       61.01      7.84 o 
   5  -8   5        4.88        5.87     13.04 o 
   6  -8   5       19.28        8.02      4.49 o 
   7  -8   5        8.23        4.15      5.62 o 
   8  -8   5        0.03        0.00      4.85 o 
   9  -8   5        0.30       12.00     24.08 o 
  -9  -7   5        2.66        0.00      5.39 o 
  -8  -7   5       35.62       41.13      9.25 o 
  -7  -7   5        0.16        7.15      7.36 o 
  -6  -7   5       13.51       15.29      4.82 o 
  -5  -7   5       90.02      104.15     10.35 o 
  -4  -7   5       69.37       70.71      7.07 o 
  -3  -7   5      360.34      368.18     18.98 o 
  -2  -7   5      229.90      183.23      8.33 o 
  -1  -7   5      150.15      151.54     14.67 o 
   0  -7   5      667.88      571.72     56.65 o 
   1  -7   5       76.38       87.18      6.66 o 
   2  -7   5      110.42       86.41      7.14 o 
   3  -7   5      113.78      134.03      9.75 o 
   4  -7   5      168.82      136.87     11.62 o 
   5  -7   5       10.75       25.14      6.19 o 
   6  -7   5       17.75       32.91      6.56 o 
   7  -7   5        0.18        0.00      9.46 o 
   8  -7   5        1.83        0.00      4.96 o 
   9  -7   5        1.86        0.00      6.87 o 
  -9  -6   5       29.42       44.17     10.11 o 
  -8  -6   5       27.22       26.03      7.89 o 
  -7  -6   5       34.72       38.66      7.03 o 
  -6  -6   5       92.14      106.32     11.39 o 
  -5  -6   5       46.27       39.35      6.16 o 
  -4  -6   5       31.31       42.43      5.02 o 
  -3  -6   5      240.11      261.31     14.59 o 
  -2  -6   5        2.40       10.19      3.73 o 
  -1  -6   5       24.45       30.37      5.35 o 
   0  -6   5        0.05        0.76      1.69 o 
   1  -6   5      144.50      134.25      7.42 o 
   2  -6   5       97.84       59.14      5.16 o 
   3  -6   5       61.66       90.31      8.16 o 
   4  -6   5      165.25      230.35    257.68 o 
   5  -6   5       54.24       52.75      8.19 o 
   6  -6   5       13.46        0.00      4.96 o 
   7  -6   5      135.50      128.84     12.80 o 
   8  -6   5        8.44        0.00      8.09 o 
   9  -6   5        7.68       16.03      8.73 o 
 -10  -5   5        3.29        6.51      8.21 o 
  -9  -5   5      149.49      177.41     20.73 o 
  -8  -5   5        0.87       13.06      5.47 o 
  -7  -5   5       16.52       18.18      5.48 o 
  -6  -5   5      104.17      111.44     11.73 o 
  -5  -5   5       55.61       51.65      6.71 o 
  -4  -5   5      525.26      491.73     27.36 o 
  -3  -5   5        2.31        1.32      3.21 o 
  -2  -5   5        4.08        3.09      1.27 o 
  -1  -5   5       14.99       18.32      3.75 o 
   0  -5   5        1.50       11.10      3.56 o 
   1  -5   5       28.37       21.73      2.54 o 
   2  -5   5      430.48      483.40     32.32 o 
   3  -5   5       99.99      209.93    252.48 o 
   4  -5   5       46.65       53.70      6.18 o 
   5  -5   5        1.94        0.82      2.81 o 
   6  -5   5      221.89      206.98     18.68 o 
   7  -5   5      438.50      423.92     34.05 o 
   8  -5   5       69.99       62.81     15.31 o 
   9  -5   5        4.33       11.77      7.84 o 
 -10  -4   5        8.60        8.06      8.08 o 
  -9  -4   5       17.39       24.38      8.78 o 
  -8  -4   5        0.89       16.13      5.37 o 
  -7  -4   5       55.84       48.77      6.97 o 
  -6  -4   5        9.70       28.68      5.77 o 
  -5  -4   5      165.65      155.96     11.57 o 
  -4  -4   5      193.63      180.15     10.72 o 
  -3  -4   5       30.88       23.91     11.70 o 
  -2  -4   5      202.58      203.77      7.08 o 
  -1  -4   5       43.09       52.92     12.53 o 
   0  -4   5        3.56        0.22      2.21 o 
   1  -4   5      718.12      751.75     33.92 o 
   2  -4   5       27.35       36.58      3.92 o 
   3  -4   5       47.59       43.24      4.80 o 
   4  -4   5        5.66        2.66      4.51 o 
   5  -4   5        0.16        0.00      2.65 o 
   6  -4   5       92.85       90.41     10.70 o 
   7  -4   5        1.67        0.98      6.00 o 
   8  -4   5       35.83       54.71     14.55 o 
   9  -4   5        0.27        0.00      7.59 o 
 -10  -3   5       19.35       15.99     10.91 o 
  -9  -3   5        0.46        3.99      7.86 o 
  -8  -3   5        2.39        6.63      9.89 o 
  -7  -3   5        4.61        6.22      6.28 o 
  -6  -3   5       42.41       46.80      5.80 o 
  -5  -3   5      518.81      491.82     30.01 o 
  -4  -3   5      524.59      558.69     29.52 o 
  -3  -3   5       38.97       34.34      3.90 o 
  -2  -3   5     1584.45     1486.90     54.89 o 
  -1  -3   5     2060.17     2095.84     72.00 o 
   0  -3   5     1758.80     1793.71     83.63 o 
   1  -3   5     3844.73     3745.50    235.01 o 
   2  -3   5      496.85      464.91     23.28 o 
   3  -3   5      549.04      576.03     46.37 o 
   4  -3   5        1.76        2.66      2.43 o 
   5  -3   5       50.23       50.33      7.20 o 
   6  -3   5       47.21       59.97     10.61 o 
   7  -3   5       11.42       24.77      6.13 o 
   8  -3   5        6.08        1.55      3.94 o 
   9  -3   5        0.32        8.59      6.79 o 
 -10  -2   5        9.31       15.92      8.47 o 
  -9  -2   5        4.52        0.00      4.56 o 
  -8  -2   5        4.14       14.34      4.76 o 
  -7  -2   5       43.17       51.11      6.84 o 
  -6  -2   5       23.23       26.01      5.98 o 
  -5  -2   5       56.27       32.22      4.06 o 
  -4  -2   5      120.59      106.72      7.28 o 
  -3  -2   5      128.41      109.67      6.27 o 
  -2  -2   5     1071.92     1133.67     45.87 o 
  -1  -2   5     1311.05     1348.39     50.64 o 
   0  -2   5     4726.96     4549.95    204.85 o 
   1  -2   5     1610.56     1498.58     65.36 o 
   2  -2   5     1684.57     1765.62     88.36 o 
   3  -2   5      238.36      253.09     16.02 o 
   4  -2   5      103.00      123.02      9.67 o 
   5  -2   5        1.64        7.87      7.54 o 
   6  -2   5        1.34        0.00      3.28 o 
   7  -2   5       14.76        9.42      4.16 o 
   8  -2   5        1.41        6.90      6.10 o 
   9  -2   5        1.11        0.56      5.66 o 
 -11  -1   5        0.01        1.69      6.54 o 
 -10  -1   5       20.46       29.46      9.21 o 
  -9  -1   5        1.35        0.00      6.63 o 
  -8  -1   5       10.27       13.87      5.31 o 
  -7  -1   5        8.29        5.78      2.86 o 
  -6  -1   5      163.77      139.56     12.64 o 
  -5  -1   5       81.73       93.05      7.26 o 
  -4  -1   5       39.08       39.63      4.79 o 
  -3  -1   5     5499.59     5402.04    272.55 o 
  -2  -1   5     2301.26     2218.62     95.85 o 
  -1  -1   5       36.83       68.98     88.52 o 
   0  -1   5        6.12        3.08      1.35 o 
   1  -1   5      332.75      288.07     12.70 o 
   2  -1   5      720.89      796.72     37.50 o 
   3  -1   5      175.94      135.37     26.48 o 
   4  -1   5      129.35      127.81     12.89 o 
   5  -1   5      293.25      231.42     41.87 o 
   6  -1   5      205.94      205.20     17.88 o 
   7  -1   5       17.24       33.25     11.89 o 
   8  -1   5       27.90       22.50      5.92 o 
   9  -1   5       10.54       15.88      9.44 o 
 -11   0   5        0.91        8.00      7.88 o 
 -10   0   5       22.80       12.12      7.07 o 
  -9   0   5       34.04       46.97     11.50 o 
  -8   0   5        1.01        0.00      8.95 o 
  -7   0   5      295.08      245.89     15.69 o 
  -6   0   5       46.90       55.00      5.11 o 
  -5   0   5       27.23       24.58      3.09 o 
  -4   0   5      165.21      166.82      9.37 o 
  -3   0   5     1127.74     1121.14     66.09 o 
  -2   0   5       50.91       48.72      3.71 o 
  -1   0   5     1371.22     1465.51     61.68 o 
   0   0   5      129.47      111.10      7.75 o 
   1   0   5      336.82      328.31     13.73 o 
   2   0   5        4.27        5.68      2.99 o 
   3   0   5       16.99       17.96      3.02 o 
   4   0   5        4.46       12.60      3.14 o 
   5   0   5      109.22      108.57     10.08 o 
   6   0   5       36.14       38.91     18.63 o 
   7   0   5        1.84        0.00      4.47 o 
   8   0   5       15.77       20.25      5.96 o 
   9   0   5        0.11        7.80      6.64 o 
 -11   1   5       17.79        9.64      8.14 o 
 -10   1   5        0.00        0.00      9.67 o 
  -9   1   5       89.01      126.46     19.60 o 
  -8   1   5      179.79      178.25     23.03 o 
  -7   1   5       34.65       37.10      8.72 o 
  -6   1   5        9.71       15.40      3.43 o 
  -5   1   5      177.97      415.63    346.55 o 
  -4   1   5       69.58       54.21      6.58 o 
  -3   1   5       18.20       17.05      2.39 o 
  -2   1   5       22.58       23.03      2.47 o 
  -1   1   5     3480.41     3662.01    167.43 o 
   0   1   5        0.70        1.82      1.94 o 
   1   1   5     1038.94     1088.66     50.70 o 
   2   1   5      690.26      689.18     26.31 o 
   3   1   5       98.37       83.92      5.29 o 
   4   1   5       42.07       58.90      6.81 o 
   5   1   5      168.96      180.28     14.13 o 
   6   1   5       10.95       22.67      9.05 o 
   7   1   5       12.53       11.51      6.25 o 
   8   1   5        0.45        2.14      5.64 o 
   9   1   5        1.45        4.01      7.12 o 
 -11   2   5        9.24       20.14     10.05 o 
 -10   2   5        0.36        0.00      7.98 o 
  -9   2   5       66.34       76.54     14.14 o 
  -8   2   5       28.59       23.84      8.05 o 
  -7   2   5       19.19       27.05      7.57 o 
  -6   2   5        1.40        0.44      3.15 o 
  -5   2   5      618.75      692.49     33.70 o 
  -4   2   5     1189.34     1397.69     72.04 o 
  -3   2   5     1057.39     1191.80     56.55 o 
  -2   2   5     4666.65     4793.72    238.81 o 
  -1   2   5       54.46       72.25      4.46 o 
   0   2   5        8.72        5.50      2.45 o 
   1   2   5      494.15      499.40     34.20 o 
   2   2   5       78.94       72.66     14.30 o 
   3   2   5        1.99        1.56      1.15 o 
   4   2   5       52.98       70.99      6.94 o 
   5   2   5        7.51       13.23      7.23 o 
   6   2   5       12.93       13.72      8.32 o 
   7   2   5        0.67       12.11      8.23 o 
   8   2   5        3.05        1.75      5.73 o 
   9   2   5        0.10        0.00      6.63 o 
 -11   3   5        9.88       13.19     10.07 o 
 -10   3   5        1.73       12.09      8.17 o 
  -9   3   5       57.82       76.91     14.52 o 
  -8   3   5        9.17        4.50      8.09 o 
  -7   3   5        8.66       14.58      6.90 o 
  -6   3   5        4.98       11.37     12.20 o 
  -5   3   5       47.74       43.65      3.45 o 
  -4   3   5      531.27      609.73     28.97 o 
  -3   3   5       31.08       34.55      3.91 o 
  -2   3   5      164.42      188.63     10.37 o 
  -1   3   5       69.83       75.40      4.77 o 
   0   3   5       24.32       20.14      1.60 o 
   1   3   5        1.17        1.43      2.65 o 
   2   3   5      148.83      155.76     14.74 o 
   3   3   5       44.74       55.88     31.73 o 
   4   3   5      105.26       85.54     23.93 o 
   5   3   5        1.80        3.71      9.06 o 
   6   3   5        1.12        5.48      5.65 o 
   7   3   5        0.15        2.34      5.32 o 
   8   3   5        0.42        3.84     17.65 o 
 -10   4   5        1.38       16.38      8.15 o 
  -9   4   5        9.92        5.02     18.81 o 
  -8   4   5       89.93       94.82     15.50 o 
  -7   4   5       15.99       23.38      9.06 o 
  -6   4   5        1.54        0.00      3.88 o 
  -5   4   5       11.21       19.06      2.56 o 
  -4   4   5      105.52      142.28     17.69 o 
  -3   4   5        5.57        3.19      1.71 o 
  -2   4   5      276.39      297.84     15.72 o 
  -1   4   5        0.15        2.13      1.58 o 
   0   4   5      398.92      362.79     14.59 o 
   1   4   5       17.68       18.35      9.02 o 
   2   4   5       87.40      119.26     46.93 o 
   3   4   5       51.56       51.15      9.55 o 
   4   4   5       80.04       90.59     14.31 o 
   5   4   5      197.74      227.93     29.31 o 
   6   4   5        2.87        0.00      6.30 o 
   7   4   5        2.17        7.51      7.34 o 
   8   4   5        5.02        5.33      8.56 o 
 -10   5   5        0.47        0.00      6.18 o 
  -9   5   5        1.46        0.00      8.77 o 
  -8   5   5       36.89       40.92     11.34 o 
  -7   5   5       62.70       64.88     11.84 o 
  -6   5   5        0.10        7.10      5.03 o 
  -5   5   5       23.47       46.43      6.09 o 
  -4   5   5        0.03        1.20      2.00 o 
  -3   5   5        0.02        0.00      2.19 o 
  -2   5   5      344.42      331.11     19.17 o 
  -1   5   5       91.27      110.14     19.51 o 
   0   5   5       22.20       23.35      4.77 o 
   1   5   5      114.01      114.48     12.54 o 
   2   5   5      251.64      273.68     31.12 o 
   3   5   5      344.86      339.25     34.54 o 
   4   5   5       46.04       55.40     11.79 o 
   5   5   5       16.95       23.91      9.02 o 
   6   5   5       23.34       13.48      8.07 o 
   7   5   5       10.47        4.93      7.16 o 
   8   5   5       16.65       24.14     11.46 o 
 -10   6   5        0.00        0.00      6.46 o 
  -9   6   5        0.00        4.57      6.12 o 
  -8   6   5       18.16       24.13      9.05 o 
  -7   6   5       17.95       28.09      9.17 o 
  -6   6   5      174.94      194.55     23.76 o 
  -5   6   5        4.97        3.39      2.45 o 
  -4   6   5        0.15        0.00      2.43 o 
  -3   6   5      175.17      157.72     11.80 o 
  -2   6   5       40.96       57.31      6.18 o 
  -1   6   5      279.94      276.00     16.15 o 
   0   6   5      189.74      187.89     11.92 o 
   1   6   5       20.22       17.07      5.46 o 
   2   6   5       25.83       31.34      9.84 o 
   3   6   5      256.82      253.43     28.80 o 
   4   6   5        0.05        0.65      6.35 o 
   5   6   5       94.84       91.18     18.12 o 
   6   6   5        1.53        2.09     14.62 o 
   7   6   5        6.33        0.00      8.19 o 
 -10   7   5        0.31        0.00      7.73 o 
  -9   7   5        0.30        0.00      7.58 o 
  -8   7   5        3.40        0.00      6.10 o 
  -7   7   5        5.48        8.27      6.03 o 
  -6   7   5       86.69       88.90     14.16 o 
  -5   7   5       36.94       36.46      6.01 o 
  -4   7   5      123.31      117.10     13.10 o 
  -3   7   5       27.04       33.75      7.22 o 
  -2   7   5        0.11        0.00      2.80 o 
  -1   7   5       33.68       34.48      5.39 o 
   0   7   5      126.31       99.31      7.83 o 
   1   7   5        0.69        0.00      3.69 o 
   2   7   5        7.50        8.70      6.30 o 
   3   7   5        5.36       12.43      6.45 o 
   4   7   5        3.81       14.04      8.10 o 
   5   7   5        3.54       12.80      9.46 o 
   6   7   5       15.64        0.42      7.33 o 
  -9   8   5        2.15        3.30      8.12 o 
  -8   8   5       11.81        1.66     10.54 o 
  -7   8   5       12.44        0.00      6.67 o 
  -6   8   5       15.03        5.16     11.59 o 
  -5   8   5        0.08        5.22      4.53 o 
  -4   8   5      177.24      129.69     29.49 o 
  -3   8   5      376.88      410.93     31.20 o 
  -2   8   5      127.14      141.83     13.35 o 
  -1   8   5      247.76      249.51     20.07 o 
   0   8   5       25.06       30.00      8.52 o 
   1   8   5      113.18       99.86     16.43 o 
   2   8   5       50.62       38.21     11.49 o 
   3   8   5       14.86       22.19      8.70 o 
   4   8   5        0.18        0.00     12.24 o 
   5   8   5        6.44       21.67     19.60 o 
   6   8   5       13.17       15.35     10.34 o 
  -9   9   5        5.91        7.92     16.57 o 
  -8   9   5       10.51        4.50     10.43 o 
  -7   9   5        1.91        6.55      6.51 o 
  -6   9   5        0.05        0.00      7.29 o 
  -5   9   5       14.70       10.98      6.88 o 
  -4   9   5      249.34      230.28     26.06 o 
  -3   9   5       16.14       17.47      5.79 o 
  -2   9   5      262.80      258.98     22.77 o 
  -1   9   5       28.65       43.17      7.35 o 
   0   9   5       13.01       32.12     12.71 o 
   1   9   5       15.04       26.62      9.38 o 
   2   9   5        6.20        8.18      6.86 o 
   3   9   5        7.52        5.03      9.57 o 
   4   9   5        0.00        0.00      5.97 o 
   5   9   5        1.44        1.94      7.22 o 
  -8  10   5        0.01        1.82      7.17 o 
  -7  10   5        6.09        9.62     16.53 o 
  -6  10   5        0.00        0.00      6.19 o 
  -5  10   5      150.86      182.89     26.57 o 
  -4  10   5       68.33       72.59     10.25 o 
  -3  10   5       15.92       19.85      6.51 o 
  -2  10   5        0.76        0.00      3.71 o 
  -1  10   5       68.02       59.21      9.26 o 
   0  10   5        0.01        0.00      4.61 o 
   1  10   5       42.93       51.81     14.20 o 
   2  10   5        5.14        4.63      8.56 o 
   3  10   5        1.04        3.81      6.42 o 
   4  10   5        3.84       16.03     12.31 o 
  -7  11   5        0.14        0.00      6.33 o 
  -6  11   5       35.87       27.11     11.15 o 
  -5  11   5        3.48        0.00      6.68 o 
  -4  11   5        1.57        0.21      4.42 o 
  -3  11   5        1.73        0.00      4.86 o 
  -2  11   5        3.89        3.70      4.14 o 
  -1  11   5        2.06        0.00      5.77 o 
   0  11   5        5.38        9.20      7.45 o 
   1  11   5        6.49        0.00      6.53 o 
   2  11   5        0.60        3.47      6.55 o 
   3  11   5        0.09        0.00      7.38 o 
  -5  12   5       33.87       30.73     12.49 o 
  -4  12   5        0.44        0.00      5.24 o 
  -3  12   5        3.54        7.93      5.68 o 
  -2  12   5       14.12       14.75      8.77 o 
  -1  12   5       14.81       22.51     10.39 o 
   0  12   5        1.18        6.43      6.91 o 
   1  12   5        0.07        6.91     19.17 o 
  -3 -14   6        0.49        0.34      5.73 o 
  -2 -14   6        2.49        0.00     13.57 o 
  -1 -14   6       18.15       16.46     11.26 o 
   0 -14   6        0.01        0.00      6.64 o 
   1 -14   6        0.67       24.26     21.05 o 
   2 -14   6        6.55       12.38      8.21 o 
   3 -14   6        0.50        0.00      7.98 o 
   4 -14   6        8.82       22.06     20.07 o 
  -4 -13   6        1.07        8.19      8.07 o 
  -3 -13   6        0.02       13.20      8.04 o 
  -2 -13   6        0.21       10.38     10.00 o 
  -1 -13   6        5.22       10.47      8.11 o 
   0 -13   6        6.50       18.40     15.23 o 
   1 -13   6        7.10        5.64      6.95 o 
   2 -13   6       12.23       23.85     17.44 o 
   3 -13   6        9.40        0.00      5.90 o 
   4 -13   6        1.99        4.76     11.26 o 
   5 -13   6        0.01        0.00     10.25 o 
  -5 -12   6        0.00        0.00      5.64 o 
  -4 -12   6        1.82        0.00      5.38 o 
  -3 -12   6        1.09        0.00      8.99 o 
  -2 -12   6        2.93        0.00      6.05 o 
  -1 -12   6        1.18        0.00      6.81 o 
   0 -12   6       16.73       26.15      9.50 o 
   1 -12   6       10.39        3.17      7.51 o 
   2 -12   6        0.00        0.75      4.37 o 
   3 -12   6        7.38       29.71      9.42 o 
   4 -12   6        0.24        0.00      3.03 o 
   5 -12   6        7.19        6.23      5.07 o 
   6 -12   6        1.76       14.12      7.87 o 
  -6 -11   6        0.92        3.10      9.21 o 
  -5 -11   6        0.50       11.43      8.41 o 
  -4 -11   6       11.89       16.80      7.72 o 
  -3 -11   6       10.70       18.93      8.47 o 
  -2 -11   6      100.48       97.27     15.61 o 
  -1 -11   6       84.48       88.14     15.16 o 
   0 -11   6      277.31      267.93     31.73 o 
   1 -11   6       36.32       49.60     11.23 o 
   2 -11   6        0.01        0.00      5.43 o 
   3 -11   6      155.67      176.01     15.24 o 
   4 -11   6        6.82        2.25      3.19 o 
   5 -11   6       28.67       22.54      8.74 o 
   6 -11   6        7.95        3.86      5.58 o 
   7 -11   6       11.00       11.20     11.41 o 
  -7 -10   6        3.38        2.89      6.29 o 
  -6 -10   6       20.98       29.05     11.25 o 
  -5 -10   6        1.38       18.00     13.18 o 
  -4 -10   6       18.66       20.55      7.83 o 
  -3 -10   6       70.09       56.22     12.45 o 
  -2 -10   6       45.91       42.72      9.70 o 
  -1 -10   6       63.17       54.80     11.89 o 
   0 -10   6      298.77      256.25     28.63 o 
   1 -10   6       52.46       42.16     11.12 o 
   2 -10   6       12.83        6.48      3.29 o 
   3 -10   6       57.31       83.57     10.45 o 
   4 -10   6        0.73        6.36      3.75 o 
   5 -10   6        2.06        3.98      4.07 o 
   6 -10   6        5.39        3.86      4.52 o 
   7 -10   6        0.48        7.22      8.74 o 
  -8  -9   6        1.05        1.53      7.08 o 
  -7  -9   6       11.18       36.68     11.65 o 
  -6  -9   6       24.35       27.29      9.97 o 
  -5  -9   6       20.97       31.28      8.96 o 
  -4  -9   6       28.12       23.71      8.53 o 
  -3  -9   6        7.84       14.27      6.32 o 
  -2  -9   6       61.72       87.89     13.51 o 
  -1  -9   6      889.91      852.80     77.91 o 
   0  -9   6      160.11      162.70     18.73 o 
   1  -9   6       35.33       23.51      3.26 o 
   2  -9   6      260.32      219.35     16.26 o 
   3  -9   6       95.98       86.41     12.14 o 
   4  -9   6       21.09       16.53      6.40 o 
   5  -9   6      100.78      121.96     71.54 o 
   6  -9   6        4.13        4.23      4.28 o 
   7  -9   6        4.62       18.52     13.43 o 
   8  -9   6        0.26        0.00      5.22 o 
  -8  -8   6        0.59        0.42      7.73 o 
  -7  -8   6        1.70        0.63      3.64 o 
  -6  -8   6        1.56        8.01      5.60 o 
  -5  -8   6      214.02      199.71     16.01 o 
  -4  -8   6        0.55        0.00      4.57 o 
  -3  -8   6       10.08       20.49      6.32 o 
  -2  -8   6       89.09      114.26     14.06 o 
  -1  -8   6      481.53      464.59     45.99 o 
   0  -8   6       16.20       21.66      5.76 o 
   1  -8   6      324.25      353.71     23.45 o 
   2  -8   6       10.73       22.72      3.85 o 
   3  -8   6        1.52        0.96      4.38 o 
   4  -8   6      116.48       97.14      9.00 o 
   5  -8   6        5.06       10.01      6.80 o 
   6  -8   6       30.65       33.09      7.77 o 
   7  -8   6        0.14        7.92      7.56 o 
   8  -8   6       13.17       20.22     12.35 o 
  -9  -7   6        0.20        5.03      5.87 o 
  -8  -7   6        0.05        0.00      5.07 o 
  -7  -7   6        3.00        8.94      5.58 o 
  -6  -7   6       32.12       31.55      5.58 o 
  -5  -7   6        1.16        7.89      7.36 o 
  -4  -7   6       10.57       13.11      3.58 o 
  -3  -7   6        2.86        2.52      3.88 o 
  -2  -7   6        3.75        5.91      3.96 o 
  -1  -7   6        2.90        2.21      3.93 o 
   0  -7   6       22.84       19.21      4.22 o 
   1  -7   6      167.67      129.93     12.43 o 
   2  -7   6       59.66       64.88      5.65 o 
   3  -7   6       24.65       16.18      4.10 o 
   4  -7   6       78.80      123.67     96.03 o 
   5  -7   6        0.23        0.59      2.97 o 
   6  -7   6       46.25       61.44      8.86 o 
   7  -7   6        4.93        2.40      4.70 o 
   8  -7   6        3.13        2.32      7.76 o 
   9  -7   6        0.01        4.20      6.92 o 
  -9  -6   6        1.03        0.00      5.84 o 
  -8  -6   6       93.00       89.56     12.36 o 
  -7  -6   6        0.25        0.05      4.50 o 
  -6  -6   6       64.60       66.96      8.89 o 
  -5  -6   6       62.68       72.18      7.50 o 
  -4  -6   6       37.76       39.34      6.08 o 
  -3  -6   6        0.39        8.44      4.29 o 
  -2  -6   6       76.01       83.57      9.55 o 
  -1  -6   6      223.13      218.88     18.04 o 
   0  -6   6       24.18       23.04      2.06 o 
   1  -6   6      496.40      570.58     28.24 o 
   2  -6   6        5.30        8.93      5.83 o 
   3  -6   6       21.47       21.04      4.53 o 
   4  -6   6        0.17        0.00      3.29 o 
   5  -6   6        5.49       19.87     10.45 o 
   6  -6   6      305.17      322.36     27.90 o 
   7  -6   6        6.24        0.00      3.06 o 
   8  -6   6        0.65        5.29      6.21 o 
   9  -6   6        0.00        0.00      8.37 o 
 -10  -5   6       32.46       29.27     12.23 o 
  -9  -5   6       23.19       39.72     14.52 o 
  -8  -5   6        0.89        0.00      3.92 o 
  -7  -5   6      167.45      165.30     16.12 o 
  -6  -5   6       19.53       14.15      4.50 o 
  -5  -5   6      215.54      235.40     16.78 o 
  -4  -5   6       14.71       11.13      7.85 o 
  -3  -5   6       49.41       45.03      2.78 o 
  -2  -5   6      400.66      406.73     30.59 o 
  -1  -5   6      152.21      142.68     12.46 o 
   0  -5   6     1199.29     1436.75     57.16 o 
   1  -5   6      320.96      446.95     23.38 o 
   2  -5   6      554.63      625.78     44.18 o 
   3  -5   6       65.49      131.23     75.70 o 
   4  -5   6       23.01       27.15      5.04 o 
   5  -5   6       10.53        4.57      3.82 o 
   6  -5   6       71.20      110.01     12.79 o 
   7  -5   6       43.23       32.46      6.89 o 
   8  -5   6        4.72        3.46      5.66 o 
   9  -5   6        1.02        0.00      6.61 o 
 -10  -4   6       73.69       89.49     19.96 o 
  -9  -4   6        0.06        0.77      7.24 o 
  -8  -4   6        2.19        8.73      4.68 o 
  -7  -4   6      114.93      100.82     11.60 o 
  -6  -4   6       20.02       14.50      6.38 o 
  -5  -4   6      358.74      387.35     26.87 o 
  -4  -4   6        4.27        0.00      2.39 o 
  -3  -4   6     1915.51     1822.75     83.17 o 
  -2  -4   6       49.51       63.86      2.65 o 
  -1  -4   6      124.68      165.35      5.60 o 
   0  -4   6       55.28       82.84      4.63 o 
   1  -4   6        6.64        3.19      5.33 o 
   2  -4   6       64.86      118.03    130.14 o 
   3  -4   6       32.73       41.72     15.84 o 
   4  -4   6       35.57       42.96      5.57 o 
   5  -4   6       18.00       37.98      6.39 o 
   6  -4   6        0.00        0.00      3.82 o 
   7  -4   6       75.39       66.93      9.91 o 
   8  -4   6        6.25        2.17      4.03 o 
   9  -4   6        2.53        6.94      7.66 o 
 -10  -3   6       32.87       33.92     12.19 o 
  -9  -3   6        8.71       15.33      5.50 o 
  -8  -3   6        0.89        2.37      5.79 o 
  -7  -3   6       59.90       65.71      8.16 o 
  -6  -3   6        0.02        0.00      2.75 o 
  -5  -3   6       13.75        9.01      2.45 o 
  -4  -3   6       14.04        8.81      3.93 o 
  -3  -3   6     1382.31     1492.49     72.56 o 
  -2  -3   6      357.67      362.19     14.66 o 
  -1  -3   6      168.41      207.34      8.57 o 
   0  -3   6        8.97       11.84      2.05 o 
   1  -3   6      776.82     1299.06   1602.19 o 
   2  -3   6      459.14      495.91     27.11 o 
   3  -3   6        0.00        1.76      2.97 o 
   4  -3   6      276.45      347.37     25.03 o 
   5  -3   6       57.28       56.75      7.43 o 
   6  -3   6       54.95       47.71      7.99 o 
   7  -3   6      123.55      118.77     13.57 o 
   8  -3   6        8.84       19.35      6.02 o 
   9  -3   6        0.38        0.00      5.74 o 
 -10  -2   6        4.81        6.22      6.27 o 
  -9  -2   6        0.04        9.71      6.64 o 
  -8  -2   6        0.47        0.00      3.22 o 
  -7  -2   6       14.02       27.35      6.21 o 
  -6  -2   6        3.31       12.87     12.06 o 
  -5  -2   6       42.15       37.70      4.61 o 
  -4  -2   6       72.72       75.97      6.56 o 
  -3  -2   6     2467.79     2470.71    126.21 o 
  -2  -2   6        9.36       15.46      2.16 o 
  -1  -2   6     2998.50     2843.43    128.73 o 
   0  -2   6      677.96     1059.58   1296.64 o 
   1  -2   6      384.53      417.19     19.54 o 
   2  -2   6        4.43       10.72      4.50 o 
   3  -2   6      196.70      192.48     13.05 o 
   4  -2   6      587.73      642.46     39.67 o 
   5  -2   6      130.64      142.02     13.86 o 
   6  -2   6       26.97       28.44      5.81 o 
   7  -2   6        6.09        8.90      4.61 o 
   8  -2   6       18.00       19.41      7.83 o 
   9  -2   6        1.72        0.00      6.16 o 
 -11  -1   6        0.20       11.91      9.46 o 
 -10  -1   6        9.37        0.00      6.32 o 
  -9  -1   6        3.69        3.32      5.04 o 
  -8  -1   6       53.51       50.91      6.82 o 
  -7  -1   6        7.79        4.43      2.94 o 
  -6  -1   6       47.95       48.71      6.25 o 
  -5  -1   6       68.93       47.84      9.22 o 
  -4  -1   6        2.48        9.40      2.16 o 
  -3  -1   6      171.24      158.66      8.45 o 
  -2  -1   6        0.01        1.96      1.66 o 
  -1  -1   6       61.03       57.41      3.95 o 
   0  -1   6        2.38        2.03      2.19 o 
   1  -1   6      167.44      175.30      9.20 o 
   2  -1   6     1327.78     1414.24     71.40 o 
   3  -1   6      128.11      149.51      9.97 o 
   4  -1   6      122.79      127.76     10.18 o 
   5  -1   6        1.75        0.78      4.61 o 
   6  -1   6        0.11        0.00      3.39 o 
   7  -1   6        7.93        4.74      4.26 o 
   8  -1   6       11.78       27.33      8.33 o 
   9  -1   6        0.03        0.00      9.39 o 
 -11   0   6       19.41       19.15      9.95 o 
 -10   0   6        0.49        0.00      6.41 o 
  -9   0   6        0.53        0.00      5.48 o 
  -8   0   6       51.57       38.13      9.99 o 
  -7   0   6      117.04       91.23      8.03 o 
  -6   0   6      402.49      382.31     22.86 o 
  -5   0   6      293.06      350.06     19.85 o 
  -4   0   6     1601.46     1309.34    209.04 o 
  -3   0   6        9.04       14.45     16.92 o 
  -2   0   6     1028.06     1083.98     51.23 o 
  -1   0   6      101.01       98.25     10.07 o 
   0   0   6      443.19      440.07     26.47 o 
   1   0   6     2660.25     2898.71    135.90 o 
   2   0   6     1157.91     1181.27     53.94 o 
   3   0   6        0.26        1.73      6.72 o 
   4   0   6       30.14       22.12      8.28 o 
   5   0   6      117.46      105.58     10.60 o 
   6   0   6      189.85      177.17     16.62 o 
   7   0   6        3.45        0.00      4.00 o 
   8   0   6        0.42        0.00      6.90 o 
   9   0   6        0.29        0.29      6.25 o 
 -11   1   6        6.93       10.25     24.19 o 
 -10   1   6        4.45       11.55      9.16 o 
  -9   1   6        0.04        5.39      5.84 o 
  -8   1   6        1.46        2.78      9.21 o 
  -7   1   6     1375.32     1414.16    134.39 o 
  -6   1   6      115.78      104.85      7.92 o 
  -5   1   6      407.34      354.09     19.78 o 
  -4   1   6      252.64      278.04     15.62 o 
  -3   1   6      251.23      264.94     17.11 o 
  -2   1   6     3019.10     2885.89    143.03 o 
  -1   1   6        0.34        2.84      2.08 o 
   0   1   6      883.21      895.90     41.59 o 
   1   1   6        2.51        0.40      1.06 o 
   2   1   6      409.32      372.14     22.10 o 
   3   1   6       82.96      103.73      5.92 o 
   4   1   6       63.18       45.14      4.93 o 
   5   1   6       40.97       42.52      6.50 o 
   6   1   6       48.31       49.94     16.26 o 
   7   1   6        0.36        0.00      4.91 o 
   8   1   6        5.61       15.45      7.77 o 
   9   1   6        0.01        2.23      6.22 o 
 -11   2   6        0.14        1.25      5.97 o 
 -10   2   6        5.26        2.12      5.88 o 
  -9   2   6        0.20        0.00     10.90 o 
  -8   2   6       23.65       28.04      8.96 o 
  -7   2   6       93.60      100.35     14.07 o 
  -6   2   6       39.87       40.08      5.69 o 
  -5   2   6     1209.33     1275.26     70.19 o 
  -4   2   6      570.52      668.08     71.63 o 
  -3   2   6      868.56      731.10     45.34 o 
  -2   2   6      896.00     1045.51     51.52 o 
  -1   2   6      695.61      782.95     35.73 o 
   0   2   6      339.43      326.34     21.61 o 
   1   2   6      347.38      350.07     27.35 o 
   2   2   6      426.41      494.48     40.68 o 
   3   2   6        0.09        6.87      5.49 o 
   4   2   6       26.11       18.18      7.28 o 
   5   2   6        1.68        0.57      5.67 o 
   6   2   6        0.00        4.88      5.79 o 
   7   2   6        3.95        6.81     10.97 o 
   8   2   6        8.67        9.90      7.69 o 
 -11   3   6       15.88       10.41      8.55 o 
 -10   3   6       17.49       19.53      9.45 o 
  -9   3   6       17.59       18.28     13.75 o 
  -8   3   6        2.49        0.00      4.87 o 
  -7   3   6       71.77       79.19     15.10 o 
  -6   3   6       96.91      116.71     16.00 o 
  -5   3   6      177.19      145.46      8.65 o 
  -4   3   6      130.24      168.35     11.08 o 
  -3   3   6      299.05      333.01     23.40 o 
  -2   3   6      662.37      647.56     34.34 o 
  -1   3   6       90.96       90.74      5.62 o 
   0   3   6      373.98      326.60     23.30 o 
   1   3   6       51.42       67.73      9.60 o 
   2   3   6       98.81      121.47     14.85 o 
   3   3   6        2.55       30.55      7.04 o 
   4   3   6       33.08       48.21     20.87 o 
   5   3   6       15.64       31.46     10.01 o 
   6   3   6        0.74        9.28      7.36 o 
   7   3   6        2.70        8.23      7.13 o 
   8   3   6       20.53       10.42     16.46 o 
 -10   4   6        0.02        0.77      5.23 o 
  -9   4   6       12.17       17.54      8.14 o 
  -8   4   6       35.44       30.52     28.73 o 
  -7   4   6        0.06        0.00      5.59 o 
  -6   4   6       31.56       38.74      8.75 o 
  -5   4   6       20.74       38.43      7.16 o 
  -4   4   6       17.65       17.87      3.10 o 
  -3   4   6      615.19      558.31     84.71 o 
  -2   4   6        3.56        8.14      4.22 o 
  -1   4   6        5.00        6.30      3.16 o 
   0   4   6      115.27      119.07     13.85 o 
   1   4   6       59.29       61.17     18.41 o 
   2   4   6       37.46       64.60     22.92 o 
   3   4   6        8.08        0.00      7.94 o 
   4   4   6      192.61      181.85     23.88 o 
   5   4   6        1.03        0.00      6.42 o 
   6   4   6        8.08        8.13      7.01 o 
   7   4   6       36.79       39.22     14.55 o 
   8   4   6        7.09        0.00     17.36 o 
 -10   5   6        0.04        0.00      7.93 o 
  -9   5   6        0.01        0.00      6.50 o 
  -8   5   6        2.05        0.13      4.87 o 
  -7   5   6        0.02        0.22      4.24 o 
  -6   5   6       50.23       45.00      9.19 o 
  -5   5   6        2.39        5.40      2.24 o 
  -4   5   6       97.79       92.14      8.09 o 
  -3   5   6        9.00       32.45     10.18 o 
  -2   5   6        1.20       10.76      7.95 o 
  -1   5   6      670.30      628.27    128.53 o 
   0   5   6      110.11      143.47     26.50 o 
   1   5   6       71.55      111.60     18.66 o 
   2   5   6        6.39       22.20      8.06 o 
   3   5   6        3.70       16.93     14.73 o 
   4   5   6      165.92      170.32     23.98 o 
   5   5   6       23.93       45.12     12.86 o 
   6   5   6        1.40       11.75      9.03 o 
   7   5   6        1.53        0.01      6.00 o 
 -10   6   6        1.16        0.00      9.24 o 
  -9   6   6        4.67        0.00      6.24 o 
  -8   6   6       34.77       40.58     11.41 o 
  -7   6   6        0.26        0.00      8.88 o 
  -6   6   6        5.06        2.92      6.57 o 
  -5   6   6        1.70        0.00      3.04 o 
  -4   6   6       40.17       37.69      6.43 o 
  -3   6   6       51.41       59.60      6.96 o 
  -2   6   6        0.61        1.98      2.95 o 
  -1   6   6        5.13        7.75      3.26 o 
   0   6   6       83.58       76.98      9.90 o 
   1   6   6       31.80       37.54      9.47 o 
   2   6   6      127.61      113.44     17.92 o 
   3   6   6       45.39       58.46     12.64 o 
   4   6   6       28.62       36.67     10.41 o 
   5   6   6       19.76        6.60      7.56 o 
   6   6   6        0.21       10.36      8.53 o 
   7   6   6       36.49       43.90     15.29 o 
  -9   7   6        0.10        0.00      6.94 o 
  -8   7   6        1.60        2.28      5.82 o 
  -7   7   6        8.86       14.98      7.39 o 
  -6   7   6       20.42        6.38      5.41 o 
  -5   7   6      236.37      251.18     20.16 o 
  -4   7   6      309.98      294.88     30.05 o 
  -3   7   6       76.29       60.22      7.84 o 
  -2   7   6      760.59      705.83     45.77 o 
  -1   7   6      109.32       99.79      8.42 o 
   0   7   6       28.09       47.26     10.65 o 
   1   7   6       25.13       29.49     21.80 o 
   2   7   6       14.43       10.24      7.62 o 
   3   7   6      125.11      120.41     19.21 o 
   4   7   6       31.04       31.33     11.30 o 
   5   7   6        2.76       14.56      8.93 o 
   6   7   6        6.30       27.42     21.91 o 
  -9   8   6        0.39       14.68      9.26 o 
  -8   8   6        5.27        0.31     11.12 o 
  -7   8   6       34.96       48.17     14.37 o 
  -6   8   6       34.57       42.83      9.95 o 
  -5   8   6       43.89       32.33      5.88 o 
  -4   8   6        0.22        4.65      6.41 o 
  -3   8   6      155.36      153.39     14.58 o 
  -2   8   6        5.90       18.47      4.93 o 
  -1   8   6       26.72       37.98      9.80 o 
   0   8   6       42.81       39.11     10.93 o 
   1   8   6       42.55       40.83     11.74 o 
   2   8   6       13.25       21.27     11.44 o 
   3   8   6       58.82       71.82     14.61 o 
   4   8   6        1.07        2.22      5.92 o 
   5   8   6        0.85        0.00      5.46 o 
  -8   9   6        1.25        0.00      6.13 o 
  -7   9   6       14.25        5.51      6.98 o 
  -6   9   6       44.59       59.11     12.66 o 
  -5   9   6       28.23       31.84      6.84 o 
  -4   9   6        2.53       13.73      5.76 o 
  -3   9   6       16.38       26.65      6.22 o 
  -2   9   6       21.23       18.27      5.99 o 
  -1   9   6      135.95      120.70     12.61 o 
   0   9   6      170.40      198.91     27.87 o 
   1   9   6        2.92        8.08     12.31 o 
   2   9   6       96.77      100.33     20.06 o 
   3   9   6        3.08        0.00      8.23 o 
   4   9   6        0.67        0.62      8.48 o 
  -7  10   6        1.20        3.74      6.56 o 
  -6  10   6        0.08        0.00      8.88 o 
  -5  10   6        1.75        1.50      5.92 o 
  -4  10   6       27.34       19.40      6.11 o 
  -3  10   6       14.98       21.46      6.08 o 
  -2  10   6       24.14       23.05      6.28 o 
  -1  10   6        0.04        0.00      7.27 o 
   0  10   6        4.65       11.52      9.64 o 
   1  10   6        5.26        4.79     15.74 o 
   2  10   6        4.23       14.75      9.75 o 
   3  10   6        1.19        3.75      7.34 o 
  -6  11   6      132.82      116.79     21.70 o 
  -5  11   6        0.00        0.55      5.92 o 
  -4  11   6        6.97       14.79      8.37 o 
  -3  11   6        3.48        4.17      4.97 o 
  -2  11   6        6.69        4.01      5.59 o 
  -1  11   6       44.49       51.78     14.14 o 
   0  11   6        4.49        0.00      6.56 o 
   1  11   6        0.46        3.76     11.44 o 
   2  11   6        3.40        8.41      9.71 o 
  -4  12   6        0.79        0.00      6.74 o 
  -3  12   6        1.13        0.00      5.39 o 
  -2  12   6        4.74        0.46      5.96 o 
  -1  12   6        2.50       10.66      8.73 o 
   0  12   6        4.36        0.00     11.98 o 
  -2 -14   7       20.64       30.73     30.11 o 
  -1 -14   7        0.45        8.53      8.96 o 
   0 -14   7        0.07        0.00     12.89 o 
   1 -14   7        9.83       19.05     13.79 o 
   2 -14   7        0.77        1.06      5.59 o 
   3 -14   7        6.71       12.52      9.71 o 
  -4 -13   7        0.03        2.15      6.61 o 
  -3 -13   7        3.75       25.84     15.99 o 
  -2 -13   7       10.00       10.20      7.77 o 
  -1 -13   7        6.88        9.81      8.15 o 
   0 -13   7       24.66       19.22     10.14 o 
   1 -13   7        0.50       14.39     11.70 o 
   2 -13   7        2.68        0.00      5.96 o 
   3 -13   7        0.04        0.30      9.02 o 
   4 -13   7        0.05        0.00      4.84 o 
   5 -13   7        2.08        4.77     10.97 o 
  -5 -12   7        0.15        0.00      7.26 o 
  -4 -12   7        3.37        0.00      6.21 o 
  -3 -12   7        0.21        2.78      6.46 o 
  -2 -12   7        0.61        0.75      4.85 o 
  -1 -12   7       68.29       60.05     18.74 o 
   0 -12   7       12.85        4.10      6.12 o 
   1 -12   7       23.68       33.70     19.82 o 
   2 -12   7       17.32       29.10     11.42 o 
   3 -12   7        2.47        8.09      7.22 o 
   4 -12   7        3.38        6.85      6.28 o 
   5 -12   7        1.72        3.79      5.11 o 
   6 -12   7        6.48        5.34     10.97 o 
  -6 -11   7       10.18       23.13     11.24 o 
  -5 -11   7       21.30        5.54      7.32 o 
  -4 -11   7       15.61        9.99      7.07 o 
  -3 -11   7        1.97        2.35      6.79 o 
  -2 -11   7        2.05       11.12     14.91 o 
  -1 -11   7      130.15      130.83     20.56 o 
   0 -11   7      140.40      147.89     20.34 o 
   1 -11   7       20.41       28.26      8.99 o 
   2 -11   7      105.04      100.81     16.72 o 
   3 -11   7        9.36        0.00      6.45 o 
   4 -11   7       10.42       13.93      8.44 o 
   5 -11   7       45.83       46.55      9.07 o 
   6 -11   7        6.36        7.43      6.68 o 
   7 -11   7       14.15       25.17     10.04 o 
  -7 -10   7       13.32        5.86      8.19 o 
  -6 -10   7       10.13       21.54      9.32 o 
  -5 -10   7        4.52       29.19      9.75 o 
  -4 -10   7        2.17        0.00      9.02 o 
  -3 -10   7        2.19        1.38      4.90 o 
  -2 -10   7       25.59       27.56      8.56 o 
  -1 -10   7       22.63       32.56      9.51 o 
   0 -10   7       99.42      110.27     22.92 o 
   1 -10   7      114.29      117.45     17.85 o 
   2 -10   7       50.19       45.18      6.11 o 
   3 -10   7       16.63       14.91      4.33 o 
   4 -10   7       10.28        7.63      6.63 o 
   5 -10   7       12.27       35.28     34.52 o 
   6 -10   7       36.32       30.87      8.18 o 
   7 -10   7       26.92       37.23     13.80 o 
  -8  -9   7        4.70        9.87      9.72 o 
  -7  -9   7       14.58       11.94     13.97 o 
  -6  -9   7       68.19       69.82     14.80 o 
  -5  -9   7        0.28        0.31      4.82 o 
  -4  -9   7      131.41      121.28     17.55 o 
  -3  -9   7      118.27       91.69     15.59 o 
  -2  -9   7        9.97        4.26      4.90 o 
  -1  -9   7      164.76      213.17     26.16 o 
   0  -9   7      726.39      732.75     68.06 o 
   1  -9   7       15.03       13.97      6.02 o 
   2  -9   7        0.14        6.01      4.95 o 
   3  -9   7        0.76       10.51      5.03 o 
   4  -9   7       50.73       54.12      7.82 o 
   5  -9   7        4.00       10.61      5.07 o 
   6  -9   7       54.54       55.21      9.98 o 
   7  -9   7        0.08       19.70     16.97 o 
   8  -9   7        0.40        6.81      6.77 o 
  -8  -8   7       17.82       36.04     11.67 o 
  -7  -8   7        7.85        6.64      6.35 o 
  -6  -8   7       11.90        8.17      6.72 o 
  -5  -8   7        5.97       15.70      7.09 o 
  -4  -8   7        7.73        7.42      6.03 o 
  -3  -8   7       54.26       71.48     11.72 o 
  -2  -8   7      110.74      102.14     14.10 o 
  -1  -8   7      350.91      376.36     34.96 o 
   0  -8   7       29.55       27.11      6.79 o 
   1  -8   7      164.15      128.27     14.04 o 
   2  -8   7      169.57      136.62     10.43 o 
   3  -8   7        7.79       13.23      7.03 o 
   4  -8   7       11.91       20.75     13.05 o 
   5  -8   7       62.20       74.85      9.92 o 
   6  -8   7        0.21        2.28      6.07 o 
   7  -8   7        2.32        0.00     11.62 o 
   8  -8   7        0.03        6.60      6.99 o 
  -9  -7   7        8.44       25.61     24.91 o 
  -8  -7   7       13.07       16.72      5.94 o 
  -7  -7   7       24.73       24.44      6.12 o 
  -6  -7   7       16.83       11.34      5.11 o 
  -5  -7   7        3.64        3.32      2.21 o 
  -4  -7   7        2.68        5.56      4.98 o 
  -3  -7   7       62.14       71.82     10.93 o 
  -2  -7   7      412.35      386.54     34.28 o 
  -1  -7   7      112.46      117.47     13.09 o 
   0  -7   7       57.49       67.76      9.45 o 
   1  -7   7       38.76       47.43      6.47 o 
   2  -7   7       25.66       50.99      7.33 o 
   3  -7   7        1.04        0.00      2.40 o 
   4  -7   7        8.74        4.26      3.48 o 
   5  -7   7       37.71       38.33      7.14 o 
   6  -7   7        3.13        0.03      3.28 o 
   7  -7   7        8.88       14.54      9.04 o 
   8  -7   7        0.64        4.02      6.33 o 
  -9  -6   7        0.67        4.12      5.32 o 
  -8  -6   7        0.09        2.23      4.14 o 
  -7  -6   7        0.20        0.00      3.45 o 
  -6  -6   7      179.12      174.84     15.46 o 
  -5  -6   7        0.36        0.00      2.05 o 
  -4  -6   7       11.34       10.27      3.66 o 
  -3  -6   7       24.17       10.71      9.24 o 
  -2  -6   7       44.27       43.40      7.54 o 
  -1  -6   7        7.15       12.56      5.25 o 
   0  -6   7        5.26        7.46      2.22 o 
   1  -6   7       18.28       17.68      3.00 o 
   2  -6   7       37.25       22.36      6.97 o 
   3  -6   7        0.80        0.00     10.72 o 
   4  -6   7        0.48        4.86      3.41 o 
   5  -6   7      128.52      116.55     13.63 o 
   6  -6   7        7.77       14.51      5.89 o 
   7  -6   7        8.11        0.37      3.38 o 
   8  -6   7       11.37        9.65      7.71 o 
 -10  -5   7        4.45        7.90      7.79 o 
  -9  -5   7       31.99       21.55      7.24 o 
  -8  -5   7        3.66       16.42      5.30 o 
  -7  -5   7      119.89      130.63     18.99 o 
  -6  -5   7       17.14       23.85      4.58 o 
  -5  -5   7       22.67       18.78      3.85 o 
  -4  -5   7      131.98      119.73      8.79 o 
  -3  -5   7       24.64       28.91      2.80 o 
  -2  -5   7      230.05      226.10     22.27 o 
  -1  -5   7      194.14      252.03     21.94 o 
   0  -5   7     1110.81     1012.60     46.26 o 
   1  -5   7       82.75       70.13      6.32 o 
   2  -5   7      515.99      588.23     48.88 o 
   3  -5   7        7.58        5.08      3.11 o 
   4  -5   7        0.24        0.89      3.22 o 
   5  -5   7      433.65      443.62     35.14 o 
   6  -5   7       29.00       44.17      7.37 o 
   7  -5   7        0.09        2.02      3.41 o 
   8  -5   7       31.91       32.10     10.89 o 
   9  -5   7        7.80        8.18      8.33 o 
 -10  -4   7       11.74        0.00      5.82 o 
  -9  -4   7       72.85       69.77     10.41 o 
  -8  -4   7       33.79       32.11      6.72 o 
  -7  -4   7      112.79      107.44     11.47 o 
  -6  -4   7       10.65       17.88      4.36 o 
  -5  -4   7        0.00        0.16      3.28 o 
  -4  -4   7       16.50       12.59      2.32 o 
  -3  -4   7       15.38       15.75      1.93 o 
  -2  -4   7      175.73      171.73     17.47 o 
  -1  -4   7       15.47       10.65      1.70 o 
   0  -4   7      162.99      121.86      9.51 o 
   1  -4   7        1.84        8.56      4.55 o 
   2  -4   7     2102.02     2361.21    138.38 o 
   3  -4   7      187.90      199.81     15.08 o 
   4  -4   7      143.94      122.47     10.73 o 
   5  -4   7        7.15       17.53      8.42 o 
   6  -4   7       12.02       15.33      5.44 o 
   7  -4   7       38.72       51.81      8.88 o 
   8  -4   7       22.42       14.71      6.99 o 
   9  -4   7        1.63        7.40     10.25 o 
 -10  -3   7       12.96        8.52      7.47 o 
  -9  -3   7        2.58        4.87      4.94 o 
  -8  -3   7        3.80        8.31      7.57 o 
  -7  -3   7       55.91       56.94      7.54 o 
  -6  -3   7       70.22       62.84      7.69 o 
  -5  -3   7       13.36        9.64      3.00 o 
  -4  -3   7      171.10      166.02     10.91 o 
  -3  -3   7      404.44      399.78     20.22 o 
  -2  -3   7      252.95      229.28     11.08 o 
  -1  -3   7     2823.07     2678.77    126.95 o 
   0  -3   7       86.74      108.47      6.79 o 
   1  -3   7     2284.88     1889.20    264.74 o 
   2  -3   7       12.08       16.06      3.22 o 
   3  -3   7       75.20       66.20      7.29 o 
   4  -3   7       35.49       21.99      5.53 o 
   5  -3   7        2.80        0.00      3.54 o 
   6  -3   7       50.55       53.74      8.50 o 
   7  -3   7       22.83       16.33      5.63 o 
   8  -3   7       14.55        5.35      4.57 o 
   9  -3   7        2.71        2.60      6.89 o 
 -10  -2   7       19.13        4.84     14.40 o 
  -9  -2   7        0.03        1.82     10.43 o 
  -8  -2   7      153.49      150.88     15.85 o 
  -7  -2   7       44.73       46.42      6.49 o 
  -6  -2   7        3.47        8.56      3.27 o 
  -5  -2   7        0.38        5.21      7.01 o 
  -4  -2   7      229.17      183.82     12.13 o 
  -3  -2   7     1138.84     1190.95     60.98 o 
  -2  -2   7       37.95       52.28      4.32 o 
  -1  -2   7     1979.46     3136.15   3426.31 o 
   0  -2   7     2880.25     2791.40    301.05 o 
   1  -2   7      289.56      321.55     17.82 o 
   2  -2   7       68.00       68.75      5.88 o 
   3  -2   7       72.05       87.30     13.34 o 
   4  -2   7        3.08        0.81      2.38 o 
   5  -2   7       28.87       33.77      7.30 o 
   6  -2   7        2.10        0.00      3.23 o 
   7  -2   7       28.25       17.10      6.39 o 
   8  -2   7        4.16        3.55      5.27 o 
   9  -2   7        0.00        0.00     13.36 o 
 -11  -1   7        3.75        8.38      8.49 o 
 -10  -1   7       20.67       33.78     12.53 o 
  -9  -1   7       23.74       34.92     16.97 o 
  -8  -1   7       16.27       11.12      4.82 o 
  -7  -1   7       61.25       77.28      8.29 o 
  -6  -1   7        7.25        1.58      4.08 o 
  -5  -1   7      402.54      393.52     30.15 o 
  -4  -1   7        2.14        2.57      2.06 o 
  -3  -1   7       32.28       38.51      6.10 o 
  -2  -1   7      465.63      673.92    793.93 o 
  -1  -1   7       75.38       77.68      5.46 o 
   0  -1   7      821.22      889.00     42.79 o 
   1  -1   7       24.58       24.32      3.49 o 
   2  -1   7      108.24      105.97      8.16 o 
   3  -1   7      191.34      190.08     13.53 o 
   4  -1   7       26.60       41.79      6.34 o 
   5  -1   7        2.04        2.71      3.69 o 
   6  -1   7       28.28       28.61      6.77 o 
   7  -1   7       35.76       38.35     11.47 o 
   8  -1   7       20.20       13.67     15.59 o 
 -11   0   7       10.57       27.77     11.28 o 
 -10   0   7       18.83       10.79      7.65 o 
  -9   0   7      110.13      104.64     29.38 o 
  -8   0   7       30.70       36.74      9.29 o 
  -7   0   7      769.61      713.81     46.86 o 
  -6   0   7        0.00        0.00      2.90 o 
  -5   0   7        3.38        0.00      5.46 o 
  -4   0   7       11.78        4.21      2.66 o 
  -3   0   7     1108.98     1247.85     67.10 o 
  -2   0   7       32.37       42.84      6.65 o 
  -1   0   7       64.61       73.44      5.25 o 
   0   0   7        9.39        9.70      4.11 o 
   1   0   7        0.94        0.00      2.01 o 
   2   0   7       29.76       27.10      2.91 o 
   3   0   7        3.33        3.15      2.00 o 
   4   0   7       35.09       33.79      4.89 o 
   5   0   7       65.80       60.35      7.23 o 
   6   0   7       18.26       19.56      5.13 o 
   7   0   7       15.44       27.19     13.73 o 
   8   0   7       66.39       55.63     13.40 o 
 -11   1   7        1.11        0.00      6.85 o 
 -10   1   7       14.13       22.38     12.13 o 
  -9   1   7        6.80        0.00      6.69 o 
  -8   1   7       81.99       76.73     13.54 o 
  -7   1   7      156.03      155.49     19.15 o 
  -6   1   7       62.49       73.18      8.29 o 
  -5   1   7      332.84      436.53     27.40 o 
  -4   1   7     1413.01     1503.18    107.87 o 
  -3   1   7     4088.55     4018.07    229.46 o 
  -2   1   7      203.86      191.51     11.24 o 
  -1   1   7       93.14       96.25     10.21 o 
   0   1   7      861.19      791.92     34.13 o 
   1   1   7      276.70      222.48     12.31 o 
   2   1   7        0.04        2.68      3.25 o 
   3   1   7        5.90        8.56      3.60 o 
   4   1   7       49.78       55.41      5.96 o 
   5   1   7      111.77       81.76     22.16 o 
   6   1   7        0.34        0.00      8.59 o 
   7   1   7       19.26       14.37     22.67 o 
   8   1   7       10.25        5.38      6.82 o 
 -11   2   7        0.19        7.52      7.86 o 
 -10   2   7        6.63        7.16      6.93 o 
  -9   2   7       19.67       26.32      9.13 o 
  -8   2   7       70.48       95.46     16.08 o 
  -7   2   7       94.24       94.53     14.64 o 
  -6   2   7       33.08       32.76      4.49 o 
  -5   2   7        0.99        0.00      2.35 o 
  -4   2   7     2318.68     2603.80    154.57 o 
  -3   2   7       44.58       36.29      4.48 o 
  -2   2   7      133.21      150.55      9.74 o 
  -1   2   7       66.52       64.60      4.99 o 
   0   2   7      731.46      632.48     25.69 o 
   1   2   7      230.31      217.84     20.11 o 
   2   2   7       20.87       23.00      6.32 o 
   3   2   7        0.15       21.78     14.33 o 
   4   2   7       36.13       61.39     11.24 o 
   5   2   7       34.90       53.14     11.90 o 
   6   2   7        1.31        7.65      9.37 o 
   7   2   7       11.04        0.00      6.39 o 
   8   2   7        0.57        0.00      6.08 o 
 -10   3   7        1.93        0.00      5.47 o 
  -9   3   7        0.27       15.80      8.29 o 
  -8   3   7        0.04        0.00      7.18 o 
  -7   3   7        0.62       20.03     10.65 o 
  -6   3   7       42.49       41.95      4.46 o 
  -5   3   7        3.95        2.62      2.27 o 
  -4   3   7      277.69      303.01     25.80 o 
  -3   3   7        0.62        0.00      2.72 o 
  -2   3   7      284.24      334.24     19.87 o 
  -1   3   7        0.29        9.84      2.05 o 
   0   3   7      261.94      186.66     13.47 o 
   1   3   7      116.08      105.45     12.70 o 
   2   3   7       32.16       44.90      9.67 o 
   3   3   7       70.88       86.75     13.02 o 
   4   3   7       90.20       99.37     16.39 o 
   5   3   7       15.71       14.28     19.20 o 
   6   3   7        6.21       15.99     10.18 o 
   7   3   7        0.43        0.72      7.36 o 
 -10   4   7       15.47        7.65      7.39 o 
  -9   4   7        0.01        0.00      5.79 o 
  -8   4   7        0.00        1.98      5.15 o 
  -7   4   7      156.58      230.40     28.45 o 
  -6   4   7        8.62       13.17      5.76 o 
  -5   4   7       19.75       24.13      4.40 o 
  -4   4   7      301.77      352.82     23.17 o 
  -3   4   7       46.66       74.87      7.85 o 
  -2   4   7       43.91       35.24      4.62 o 
  -1   4   7       70.23       96.03     12.61 o 
   0   4   7        0.00        2.19      8.41 o 
   1   4   7        8.91       20.22      5.97 o 
   2   4   7       50.30       67.34     11.28 o 
   3   4   7      363.08      432.75    113.21 o 
   4   4   7      131.99      173.57     42.45 o 
   5   4   7       12.58       26.14     10.00 o 
   6   4   7       20.92       22.11     10.01 o 
   7   4   7        5.62        7.54     11.05 o 
 -10   5   7       17.83       14.82     11.98 o 
  -9   5   7        4.70       12.15      8.40 o 
  -8   5   7       34.92       66.86     14.43 o 
  -7   5   7        3.71       11.18      9.53 o 
  -6   5   7       33.09       21.17      7.29 o 
  -5   5   7        2.81        3.85      2.70 o 
  -4   5   7       46.38       45.04     11.18 o 
  -3   5   7        3.13       13.30      8.79 o 
  -2   5   7       75.60      106.06      9.46 o 
  -1   5   7       10.83       16.92      4.38 o 
   0   5   7       23.89       20.86      8.34 o 
   1   5   7      115.31      154.72     23.79 o 
   2   5   7        4.20        1.98      6.10 o 
   3   5   7       12.87       22.28     15.49 o 
   4   5   7        0.28        5.44      9.86 o 
   5   5   7       17.44       38.46     12.33 o 
   6   5   7        0.18        2.57      6.89 o 
   7   5   7        2.90        0.00      9.84 o 
 -10   6   7        4.69        7.77     10.87 o 
  -9   6   7        3.24        4.94      6.60 o 
  -8   6   7       89.77      116.41     20.68 o 
  -7   6   7       59.67       70.38     13.68 o 
  -6   6   7        1.11        1.99     10.72 o 
  -5   6   7       67.99       80.61      8.72 o 
  -4   6   7        1.58        4.48      6.94 o 
  -3   6   7       20.15       21.10      4.64 o 
  -2   6   7      164.97      175.79     13.32 o 
  -1   6   7       53.61       60.81      5.49 o 
   0   6   7        1.78        4.07      6.75 o 
   1   6   7       22.35       27.64      8.43 o 
   2   6   7       57.03       58.24     14.05 o 
   3   6   7      287.85      282.88     35.05 o 
   4   6   7        0.00        0.00      6.53 o 
   5   6   7        0.93        3.36      6.76 o 
   6   6   7        1.00        0.00      7.96 o 
  -9   7   7        5.87        0.00      9.53 o 
  -8   7   7       16.40       12.33     10.65 o 
  -7   7   7        5.02        0.00      6.06 o 
  -6   7   7        7.13        6.43      7.91 o 
  -5   7   7       72.50       71.87      8.68 o 
  -4   7   7       18.66       13.88      7.69 o 
  -3   7   7       21.47       31.65      6.00 o 
  -2   7   7      138.74      134.09     12.35 o 
  -1   7   7      238.10      235.78     16.37 o 
   0   7   7       10.41        0.00      7.87 o 
   1   7   7       28.13       31.02      9.24 o 
   2   7   7       65.44       72.43     21.19 o 
   3   7   7       69.10       74.57     15.34 o 
   4   7   7       21.40       13.08      8.47 o 
   5   7   7       16.28       31.15     11.84 o 
  -9   8   7        4.01        1.80      7.09 o 
  -8   8   7        1.69        4.69      9.17 o 
  -7   8   7        1.08        3.62      6.20 o 
  -6   8   7       16.85       11.49      6.27 o 
  -5   8   7        0.02        2.52      3.35 o 
  -4   8   7        1.82        0.00      5.20 o 
  -3   8   7      104.71      106.63     13.89 o 
  -2   8   7      135.44      118.81     14.25 o 
  -1   8   7       24.00       21.78      8.52 o 
   0   8   7       15.90       24.34      8.29 o 
   1   8   7      105.17      101.12     18.21 o 
   2   8   7        2.31        5.56     10.25 o 
   3   8   7        0.49        2.42      8.95 o 
   4   8   7        0.70        0.02      5.93 o 
   5   8   7        0.16        0.00      7.56 o 
  -8   9   7        0.96        7.91      8.13 o 
  -7   9   7        7.04       20.57     19.02 o 
  -6   9   7       14.93       22.99      9.07 o 
  -5   9   7        8.13        8.89      4.61 o 
  -4   9   7        0.04        2.79      4.20 o 
  -3   9   7        8.65        8.04      4.27 o 
  -2   9   7        9.21       18.28      5.24 o 
  -1   9   7       22.43       27.51      9.44 o 
   0   9   7        0.27        0.00      5.86 o 
   1   9   7        6.79       39.37     12.36 o 
   2   9   7       18.57        6.49      8.37 o 
   3   9   7        2.69        0.00     13.00 o 
   4   9   7        0.57        0.00      7.11 o 
  -7  10   7       12.19       16.22      9.49 o 
  -6  10   7        0.49        1.16      5.95 o 
  -5  10   7       19.32       17.97     11.44 o 
  -4  10   7        0.04        0.00      4.23 o 
  -3  10   7        0.02        1.41      4.54 o 
  -2  10   7       14.46       14.20      9.31 o 
  -1  10   7        0.01        1.02      8.81 o 
   0  10   7       11.63        5.24      7.29 o 
   1  10   7        9.71       11.88     14.55 o 
   2  10   7        0.00        6.60     10.79 o 
  -6  11   7        0.04        0.00      9.02 o 
  -5  11   7       65.00       65.65     18.00 o 
  -4  11   7        0.10        0.00      3.63 o 
  -3  11   7        0.03        0.00      5.02 o 
  -2  11   7        2.22       10.84      8.34 o 
  -1  11   7        0.00        0.00     11.59 o 
   0  11   7        2.19        0.00      7.20 o 
   1  11   7        0.41       22.38     12.02 o 
  -2 -14   8        6.44        7.87      7.94 o 
  -1 -14   8        4.56       12.85     14.58 o 
   0 -14   8        0.74        0.00      8.27 o 
   1 -14   8        0.14        0.00      5.56 o 
   2 -14   8        0.00       10.63      9.27 o 
   3 -14   8        1.78       20.62     17.54 o 
  -4 -13   8        4.29        0.00      8.88 o 
  -3 -13   8       11.73       22.46     13.10 o 
  -2 -13   8        0.67        1.69      5.74 o 
  -1 -13   8        2.25       16.70      8.47 o 
   0 -13   8        1.96       11.61     14.73 o 
   1 -13   8        1.13        0.00      7.26 o 
   2 -13   8        3.17       10.27      8.12 o 
   3 -13   8        3.72        9.04      7.27 o 
   4 -13   8        1.60        7.21      7.90 o 
  -5 -12   8        0.18        6.09      7.22 o 
  -4 -12   8        2.28        0.00      7.27 o 
  -3 -12   8       11.44        0.00      5.61 o 
  -2 -12   8       12.58        7.64      6.89 o 
  -1 -12   8       61.04       53.24     13.21 o 
   0 -12   8        0.07        0.00      5.92 o 
   1 -12   8        0.01        4.37      6.15 o 
   2 -12   8        5.60        6.88      6.53 o 
   3 -12   8       10.29        5.74     12.13 o 
   4 -12   8        6.14        1.85      5.48 o 
   5 -12   8       20.48       16.78      8.98 o 
  -6 -11   8        2.70       11.12     11.80 o 
  -5 -11   8       14.25       11.47      8.04 o 
  -4 -11   8       61.18       59.83     14.74 o 
  -3 -11   8      110.48      109.43     18.98 o 
  -2 -11   8      106.91       83.40     16.32 o 
  -1 -11   8       95.23       99.95     28.12 o 
   0 -11   8       45.26       52.15     11.16 o 
   1 -11   8        9.08        4.16      5.69 o 
   2 -11   8        2.08        8.74     11.19 o 
   3 -11   8       75.31       51.62     15.38 o 
   4 -11   8       33.61       42.47     10.19 o 
   5 -11   8       12.56        8.24     16.30 o 
   6 -11   8       27.59       27.41     17.22 o 
  -7 -10   8        2.20        5.26      7.56 o 
  -6 -10   8       54.86       61.90     15.06 o 
  -5 -10   8      278.07      267.43     36.04 o 
  -4 -10   8        0.00        0.00      4.65 o 
  -3 -10   8       62.17       53.19     11.43 o 
  -2 -10   8      278.09      286.37     35.12 o 
  -1 -10   8       55.60       54.95     11.08 o 
   0 -10   8       39.58       40.21     10.00 o 
   1 -10   8       12.87       25.41      9.03 o 
   2 -10   8      146.29      153.16     20.64 o 
   3 -10   8        2.39        3.84      5.41 o 
   4 -10   8       20.03       20.70      9.04 o 
   5 -10   8        0.05        0.19      4.11 o 
   6 -10   8        3.10        0.00      3.26 o 
   7 -10   8        0.00        3.77      5.91 o 
  -8  -9   8       15.61       27.84     16.03 o 
  -7  -9   8        6.87       20.39      9.91 o 
  -6  -9   8       71.58       79.09     17.47 o 
  -5  -9   8       53.78       55.49     14.92 o 
  -4  -9   8       45.28       44.17     11.30 o 
  -3  -9   8      607.29      624.31     64.22 o 
  -2  -9   8       83.77       81.27     13.60 o 
  -1  -9   8      151.29      159.99     20.88 o 
   0  -9   8      546.22      480.42     48.33 o 
   1  -9   8      176.52      169.88     22.28 o 
   2  -9   8       48.65       40.02      5.51 o 
   3  -9   8        0.10        0.00      4.47 o 
   4  -9   8       31.58       30.51      9.43 o 
   5  -9   8       12.40        7.85      4.86 o 
   6  -9   8       10.24        3.98      4.35 o 
   7  -9   8        0.92       15.30      9.51 o 
  -8  -8   8       59.31       73.78     19.15 o 
  -7  -8   8       33.30       27.27     10.13 o 
  -6  -8   8       13.70        7.02      6.55 o 
  -5  -8   8        0.15        8.87     18.63 o 
  -4  -8   8       17.53       15.75      7.58 o 
  -3  -8   8       90.66       93.72     20.40 o 
  -2  -8   8      184.87      168.66     19.40 o 
  -1  -8   8      199.84      197.97     22.08 o 
   0  -8   8        3.61        2.96      4.38 o 
   1  -8   8       38.73       34.09      7.83 o 
   2  -8   8      105.57      115.10     13.14 o 
   3  -8   8        0.80        2.83      6.09 o 
   4  -8   8        1.21        2.87      6.68 o 
   5  -8   8       16.40       17.77      5.77 o 
   6  -8   8       10.38        6.01      5.30 o 
   7  -8   8        5.01       11.30      8.34 o 
   8  -8   8        0.33        0.00      7.19 o 
  -9  -7   8        6.89        2.07      6.96 o 
  -8  -7   8       36.52       38.54     11.60 o 
  -7  -7   8        4.53        3.53      3.30 o 
  -6  -7   8      103.39      102.26      9.88 o 
  -5  -7   8        3.15       12.96      7.44 o 
  -4  -7   8       26.56       29.29      8.66 o 
  -3  -7   8       35.23       42.21      8.47 o 
  -2  -7   8      150.24      148.97     18.12 o 
  -1  -7   8      172.44      169.28     18.91 o 
   0  -7   8       57.49       46.36     10.29 o 
   1  -7   8       22.98       14.41      2.68 o 
   2  -7   8      130.90      148.64     12.26 o 
   3  -7   8        6.57       32.38      9.97 o 
   4  -7   8        0.27        5.03      5.46 o 
   5  -7   8        5.04        1.29      3.92 o 
   6  -7   8        8.81        0.00      4.92 o 
   7  -7   8        2.18        3.59      4.18 o 
   8  -7   8        1.15       15.86     11.12 o 
  -9  -6   8       67.80       79.00     13.99 o 
  -8  -6   8       64.08       46.45      8.21 o 
  -7  -6   8        3.91        1.73      5.39 o 
  -6  -6   8        6.57       11.42      3.86 o 
  -5  -6   8        5.55        4.79      2.27 o 
  -4  -6   8       10.78        8.54      3.33 o 
  -3  -6   8        1.50        9.69      4.72 o 
  -2  -6   8      555.98      499.12     42.33 o 
  -1  -6   8      172.89      184.35     19.15 o 
   0  -6   8       19.19       26.50      2.63 o 
   1  -6   8      394.20      458.93     31.64 o 
   2  -6   8       96.17      119.91     10.13 o 
   3  -6   8        0.51        3.36      5.02 o 
   4  -6   8       35.55       32.25      6.68 o 
   5  -6   8        0.26        1.02      4.67 o 
   6  -6   8       83.88       68.87     10.30 o 
   7  -6   8        6.19        0.00      4.10 o 
   8  -6   8        3.37        0.00      6.76 o 
 -10  -5   8        7.78        0.00      5.93 o 
  -9  -5   8      112.55      100.69     13.18 o 
  -8  -5   8        8.09        0.70      6.11 o 
  -7  -5   8       66.06       73.56      9.13 o 
  -6  -5   8       37.80       30.94      5.26 o 
  -5  -5   8        5.58        5.71      5.55 o 
  -4  -5   8      188.27      187.46     10.58 o 
  -3  -5   8        6.08        6.58      1.22 o 
  -2  -5   8        0.02        0.00      1.91 o 
  -1  -5   8       97.53       91.27      6.86 o 
   0  -5   8      169.22      169.25      9.48 o 
   1  -5   8      242.27      279.82     17.84 o 
   2  -5   8       47.68       77.06     82.20 o 
   3  -5   8      118.63      124.06     11.94 o 
   4  -5   8       38.20       47.05      7.38 o 
   5  -5   8        8.74       24.70      7.57 o 
   6  -5   8        7.51       14.12      5.63 o 
   7  -5   8        0.04       13.34     11.53 o 
   8  -5   8        0.01        5.02      6.63 o 
 -10  -4   8       37.04       38.11     14.39 o 
  -9  -4   8        9.46       16.16      5.78 o 
  -8  -4   8       34.02       40.50      7.67 o 
  -7  -4   8      245.77      282.13     23.81 o 
  -6  -4   8       29.40       25.95      4.84 o 
  -5  -4   8      121.47      128.02     10.56 o 
  -4  -4   8       74.76       75.23     10.74 o 
  -3  -4   8      109.53      119.32      7.08 o 
  -2  -4   8       54.66       53.82      3.53 o 
  -1  -4   8      485.12      544.64     27.00 o 
   0  -4   8      732.69      930.16     48.86 o 
   1  -4   8        5.64        2.56     21.84 o 
   2  -4   8       46.01       34.24      5.05 o 
   3  -4   8      153.62      151.09     13.56 o 
   4  -4   8       56.53       89.58     10.08 o 
   5  -4   8      169.56      202.01     20.11 o 
   6  -4   8       80.72       63.45     10.15 o 
   7  -4   8       23.73       20.32      6.48 o 
   8  -4   8        2.07        5.79      5.91 o 
 -10  -3   8       11.98       23.38     11.95 o 
  -9  -3   8        2.78       15.06      7.26 o 
  -8  -3   8        3.26        2.49      6.56 o 
  -7  -3   8       50.57       55.15      7.68 o 
  -6  -3   8       47.40       53.02      7.09 o 
  -5  -3   8       59.52       64.91      6.80 o 
  -4  -3   8       14.72       16.87      3.35 o 
  -3  -3   8       18.98       26.81      3.58 o 
  -2  -3   8      120.34      127.28      7.70 o 
  -1  -3   8      991.23     1032.14     52.33 o 
   0  -3   8      257.70      514.92    648.95 o 
   1  -3   8       17.15       29.36      4.01 o 
   2  -3   8      392.40      470.84     30.52 o 
   3  -3   8        0.59       10.37      4.96 o 
   4  -3   8       17.09       12.85      4.46 o 
   5  -3   8      535.18      643.89     51.89 o 
   6  -3   8        2.52        0.00      4.32 o 
   7  -3   8       25.65       21.16      6.48 o 
   8  -3   8       14.16       21.59     13.65 o 
 -10  -2   8        1.91       20.88     14.73 o 
  -9  -2   8       10.45        8.69      6.31 o 
  -8  -2   8        7.99        0.00      3.43 o 
  -7  -2   8        4.27        3.62      5.34 o 
  -6  -2   8        7.87       15.39      6.86 o 
  -5  -2   8        0.85        0.78      3.14 o 
  -4  -2   8       79.34      107.37      8.41 o 
  -3  -2   8       76.95       84.77      6.53 o 
  -2  -2   8      284.22      276.62     16.07 o 
  -1  -2   8        6.00        8.87      6.65 o 
   0  -2   8      447.92      409.03     24.26 o 
   1  -2   8      119.46      114.13      8.37 o 
   2  -2   8      404.34      385.60     23.71 o 
   3  -2   8      132.06      131.06     11.26 o 
   4  -2   8      393.07      311.22     43.74 o 
   5  -2   8      335.85      316.71     35.00 o 
   6  -2   8       14.35        7.51      7.15 o 
   7  -2   8        4.50        5.35      4.45 o 
   8  -2   8       10.92        7.17     12.85 o 
 -10  -1   8        0.51        1.10      5.20 o 
  -9  -1   8       25.36       19.73      8.18 o 
  -8  -1   8        3.16        0.00      4.04 o 
  -7  -1   8      236.28      220.72     17.77 o 
  -6  -1   8      109.58      105.86     16.84 o 
  -5  -1   8        1.64        5.78      4.63 o 
  -4  -1   8      165.26      178.89     12.47 o 
  -3  -1   8      372.39      493.69    604.55 o 
  -2  -1   8      695.86      682.59     36.74 o 
  -1  -1   8        0.52        2.02      2.05 o 
   0  -1   8       35.30       48.39      7.37 o 
   1  -1   8       19.35       18.74      3.78 o 
   2  -1   8      415.07      446.07     26.75 o 
   3  -1   8        9.10       11.76      3.85 o 
   4  -1   8      303.44      326.53     24.31 o 
   5  -1   8        0.03        0.00      3.01 o 
   6  -1   8        7.27       14.81      7.66 o 
   7  -1   8        3.62       12.56     26.53 o 
   8  -1   8        7.16        0.00     13.14 o 
 -10   0   8        1.57       20.68     18.74 o 
  -9   0   8      192.26      186.16     24.98 o 
  -8   0   8       14.83        4.96      5.06 o 
  -7   0   8       10.39       18.89     20.79 o 
  -6   0   8       98.10      139.54     92.04 o 
  -5   0   8      160.12      132.27     13.58 o 
  -4   0   8     3784.37     3704.65    231.23 o 
  -3   0   8      199.58      211.46     13.73 o 
  -2   0   8       20.76       15.05      3.47 o 
  -1   0   8       58.64       46.46      4.40 o 
   0   0   8      261.67      261.62     13.84 o 
   1   0   8      626.00      726.28     37.49 o 
   2   0   8        0.38        0.00      2.51 o 
   3   0   8       35.14       23.17      3.98 o 
   4   0   8        0.24        0.00      2.01 o 
   5   0   8        2.17        0.69      5.23 o 
   6   0   8       29.51       37.88     11.70 o 
   7   0   8        0.09        8.37      7.22 o 
   8   0   8        3.57        8.53     11.18 o 
 -10   1   8        0.01        0.00      5.53 o 
  -9   1   8      103.50      121.68     18.42 o 
  -8   1   8      361.07      354.76     40.43 o 
  -7   1   8      273.18      261.00     39.92 o 
  -6   1   8        7.71        7.89      4.93 o 
  -5   1   8       53.05       69.89      8.38 o 
  -4   1   8     4249.35     3765.88    232.52 o 
  -3   1   8        0.07        3.11      3.05 o 
  -2   1   8       95.78      122.27      8.67 o 
  -1   1   8       51.89       63.22      5.24 o 
   0   1   8       31.39       40.77      6.73 o 
   1   1   8        5.33       19.03      3.96 o 
   2   1   8        0.65        0.41      3.31 o 
   3   1   8      188.64      187.93     23.49 o 
   4   1   8        0.13        5.94      5.70 o 
   5   1   8        1.57       19.55      8.65 o 
   6   1   8       15.12       13.37      8.84 o 
   7   1   8        0.01        1.03      7.38 o 
   8   1   8        4.74       11.00      9.17 o 
 -10   2   8        7.25        0.00      8.48 o 
  -9   2   8        2.22        2.96      6.34 o 
  -8   2   8       17.70       45.48     11.79 o 
  -7   2   8       48.33       52.13     15.52 o 
  -6   2   8        0.91        0.92      3.75 o 
  -5   2   8       28.40       23.04      4.87 o 
  -4   2   8      475.20      450.35     35.24 o 
  -3   2   8      279.48      300.79     19.01 o 
  -2   2   8      336.80      322.38     18.97 o 
  -1   2   8      106.04      113.23      7.77 o 
   0   2   8      186.98      209.25     26.80 o 
   1   2   8      365.98      336.28     34.27 o 
   2   2   8        0.48        0.00      4.39 o 
   3   2   8        5.10        2.85      5.11 o 
   4   2   8        1.60        1.06      5.07 o 
   5   2   8       33.78       20.81      8.31 o 
   6   2   8        2.03       10.47     16.75 o 
   7   2   8        3.17       22.58     14.22 o 
 -10   3   8        0.15        9.72      8.04 o 
  -9   3   8        1.54        0.00      6.02 o 
  -8   3   8        1.50        1.74      5.07 o 
  -7   3   8        8.91       13.92     10.79 o 
  -6   3   8       30.86       26.27      5.35 o 
  -5   3   8       32.84       28.79      6.04 o 
  -4   3   8       38.47       37.55      6.53 o 
  -3   3   8       43.94       50.48      5.82 o 
  -2   3   8       61.32       46.77      8.31 o 
  -1   3   8       92.18       90.57      6.49 o 
   0   3   8       58.03       69.70      9.79 o 
   1   3   8      137.89      108.18     14.32 o 
   2   3   8       18.56       31.89     13.50 o 
   3   3   8       66.46       60.96     11.77 o 
   4   3   8       38.47       34.55      9.41 o 
   5   3   8       96.70      151.26     30.50 o 
   6   3   8        0.02        0.00      6.82 o 
   7   3   8       10.51       34.96     13.31 o 
 -10   4   8        0.12        4.99      9.08 o 
  -9   4   8        1.02        0.00      6.53 o 
  -8   4   8        0.44        8.69      6.57 o 
  -7   4   8        7.84        3.91      4.87 o 
  -6   4   8        6.84        1.60      2.53 o 
  -5   4   8       21.99       18.89      7.11 o 
  -4   4   8        2.65       11.86      7.25 o 
  -3   4   8       62.32       55.15      6.64 o 
  -2   4   8        3.22        2.66      2.62 o 
  -1   4   8       80.51       70.66      5.67 o 
   0   4   8      112.09      152.99     20.71 o 
   1   4   8        5.94        0.00      4.90 o 
   2   4   8      146.79      121.86     17.63 o 
   3   4   8      139.65      134.49     19.38 o 
   4   4   8        6.95        9.72      8.36 o 
   5   4   8        3.02        0.62      5.49 o 
   6   4   8        0.56        0.00      9.34 o 
   7   4   8       24.12       31.63     13.65 o 
 -10   5   8        0.37        5.93      7.31 o 
  -9   5   8        0.01        0.00      6.71 o 
  -8   5   8        2.00        5.50     17.00 o 
  -7   5   8       52.36       41.77     11.26 o 
  -6   5   8        4.51       40.72     16.68 o 
  -5   5   8        4.58       15.93      5.19 o 
  -4   5   8        8.34        0.70      3.82 o 
  -3   5   8       56.86       44.70      6.77 o 
  -2   5   8       73.49       91.50      8.40 o 
  -1   5   8      389.41      335.44     32.23 o 
   0   5   8       28.07       34.16      9.29 o 
   1   5   8        4.85       18.60      9.37 o 
   2   5   8      147.63      192.85     57.76 o 
   3   5   8        7.56        3.33      6.97 o 
   4   5   8       20.38       27.96     11.55 o 
   5   5   8       17.50       24.76     11.11 o 
   6   5   8       13.54       23.88     20.94 o 
  -9   6   8       23.65       34.19     10.98 o 
  -8   6   8       11.84       17.63     11.66 o 
  -7   6   8       10.17        3.53      8.56 o 
  -6   6   8       25.19       24.73      7.62 o 
  -5   6   8       11.28       11.25      4.19 o 
  -4   6   8      309.59      265.43     21.36 o 
  -3   6   8      165.59      179.68     32.77 o 
  -2   6   8       14.93       24.71      4.63 o 
  -1   6   8      261.75      332.43     97.36 o 
   0   6   8       99.17       89.49     32.81 o 
   1   6   8      162.55      162.99     22.81 o 
   2   6   8        6.67        1.88      5.22 o 
   3   6   8       14.91       13.16      7.76 o 
   4   6   8       25.17       31.14     11.68 o 
   5   6   8       27.00       31.55     13.36 o 
  -9   7   8       19.39       28.34     28.34 o 
  -8   7   8       12.87       10.11      8.56 o 
  -7   7   8       51.98       51.34     12.35 o 
  -6   7   8       11.35       18.17     10.61 o 
  -5   7   8       15.00       21.41      4.76 o 
  -4   7   8      193.77      172.77     15.77 o 
  -3   7   8        0.01        2.81      4.54 o 
  -2   7   8       18.72       10.08      3.87 o 
  -1   7   8        3.85        0.82      5.51 o 
   0   7   8       11.85       18.25      7.68 o 
   1   7   8       56.53       55.20     19.71 o 
   2   7   8        0.44        0.00      6.30 o 
   3   7   8       23.40       34.29     16.39 o 
   4   7   8        4.86       12.34      8.63 o 
   5   7   8       16.68       13.29      9.76 o 
  -8   8   8        0.59        0.00      7.19 o 
  -7   8   8        0.54        0.00     11.41 o 
  -6   8   8        9.18        5.62      9.35 o 
  -5   8   8        3.72       13.08      6.01 o 
  -4   8   8        4.49        3.40      4.61 o 
  -3   8   8        0.00        0.00      4.23 o 
  -2   8   8       46.77       53.27     10.83 o 
  -1   8   8        1.40        3.14      7.08 o 
   0   8   8        0.03        5.96      6.33 o 
   1   8   8        8.11        8.47      7.04 o 
   2   8   8        3.67        4.11      7.31 o 
   3   8   8        2.58        0.76      5.67 o 
   4   8   8       11.60        3.22      7.37 o 
  -7   9   8       15.93       35.81     10.95 o 
  -6   9   8        1.23       12.64      7.80 o 
  -5   9   8        0.13        9.93      6.79 o 
  -4   9   8        0.38        0.00      3.92 o 
  -3   9   8        9.99        6.74      9.01 o 
  -2   9   8       10.20       15.64     14.33 o 
  -1   9   8        5.06       10.05     10.90 o 
   0   9   8       16.60        4.24      6.18 o 
   1   9   8        0.86        0.00      9.82 o 
   2   9   8        0.49        0.00      7.37 o 
   3   9   8        6.94        0.00      6.64 o 
  -6  10   8        0.19        1.71     12.53 o 
  -5  10   8        2.26        0.00      6.27 o 
  -4  10   8        0.26        1.55      4.69 o 
  -3  10   8        3.50        1.29      5.12 o 
  -2  10   8        0.12        0.00     11.19 o 
  -1  10   8        1.09        0.00      7.76 o 
   0  10   8        0.01       10.88      8.05 o 
   1  10   8        0.01        3.00      7.41 o 
  -4  11   8        0.98       20.65     14.01 o 
  -3  11   8       20.68       25.30     15.49 o 
  -2  11   8        1.70        0.00      6.85 o 
  -1  11   8        3.63       16.44     10.47 o 
  -2 -14   9       11.71        2.72      8.92 o 
  -1 -14   9        1.43        0.00      7.19 o 
   0 -14   9       10.62       19.89     11.55 o 
   1 -14   9       16.39       38.21     12.81 o 
   2 -14   9        0.90        0.00      7.82 o 
  -4 -13   9        3.48       28.61     12.52 o 
  -3 -13   9        0.02       11.52     11.37 o 
  -2 -13   9        1.92        2.19      6.50 o 
  -1 -13   9        6.02        0.00      6.43 o 
   0 -13   9        3.31        1.59      6.12 o 
   1 -13   9        2.97       20.52      9.80 o 
   2 -13   9        2.93        0.00      7.65 o 
   3 -13   9        1.69       12.72      8.08 o 
   4 -13   9        0.20        3.06      7.00 o 
  -5 -12   9       11.76       16.03     10.18 o 
  -4 -12   9        1.08       18.33     17.29 o 
  -3 -12   9       20.23       24.02      9.64 o 
  -2 -12   9       11.50       10.49      7.22 o 
  -1 -12   9        1.98        0.00      6.38 o 
   0 -12   9        1.50       11.07      7.32 o 
   1 -12   9        7.02       11.87     10.40 o 
   2 -12   9       14.90       30.07      9.55 o 
   3 -12   9        6.93       10.83      8.69 o 
   4 -12   9        0.29        0.00      9.60 o 
   5 -12   9        0.16       12.37     29.75 o 
  -6 -11   9       36.50       47.04     13.77 o 
  -5 -11   9       10.79       18.14     10.50 o 
  -4 -11   9        0.00        2.53      6.86 o 
  -3 -11   9       15.10       14.50      7.83 o 
  -2 -11   9        1.63        4.70      5.51 o 
  -1 -11   9       78.94       84.77     15.49 o 
   0 -11   9        0.05        0.00      8.81 o 
   1 -11   9        7.47        7.40      8.29 o 
   2 -11   9        0.24        4.90      6.24 o 
   3 -11   9        7.21        3.11      5.91 o 
   4 -11   9        4.61        0.00      7.33 o 
   5 -11   9        0.05        0.00     10.49 o 
   6 -11   9        0.04        0.58      8.59 o 
  -7 -10   9        2.55        0.00      6.87 o 
  -6 -10   9       10.06        7.43      7.72 o 
  -5 -10   9       18.47       14.44      8.29 o 
  -4 -10   9        0.64       14.28      8.09 o 
  -3 -10   9      182.12      199.28     27.52 o 
  -2 -10   9      695.20      753.73     80.38 o 
  -1 -10   9      177.09      161.96     24.08 o 
   0 -10   9       12.76       15.84      9.42 o 
   1 -10   9       19.85       13.35      7.18 o 
   2 -10   9      108.95      134.94     23.10 o 
   3 -10   9        1.53        0.00     11.30 o 
   4 -10   9        0.47       11.17      5.25 o 
   5 -10   9        7.08        6.74      5.16 o 
   6 -10   9        0.34        0.00      4.19 o 
  -8  -9   9        1.45        0.22      9.10 o 
  -7  -9   9       21.30       30.35     18.30 o 
  -6  -9   9        5.78        9.12      7.50 o 
  -5  -9   9        2.78        4.19      7.91 o 
  -4  -9   9       11.77        6.73      6.58 o 
  -3  -9   9       25.22       22.58      7.88 o 
  -2  -9   9     1047.21     1166.36    118.61 o 
  -1  -9   9      456.21      451.64     49.26 o 
   0  -9   9      107.15      136.57     19.90 o 
   1  -9   9      122.53      121.14     23.61 o 
   2  -9   9      151.78      190.41     24.12 o 
   3  -9   9       50.62       58.34      7.58 o 
   4  -9   9       24.01       36.95     63.57 o 
   5  -9   9        1.15        0.00      4.80 o 
   6  -9   9        1.01        6.15      5.06 o 
   7  -9   9        0.01        0.00      8.95 o 
  -8  -8   9        7.51        8.97     10.54 o 
  -7  -8   9        0.00        0.00      7.22 o 
  -6  -8   9        0.08        9.24      6.91 o 
  -5  -8   9        0.36        0.00      6.64 o 
  -4  -8   9       80.11       87.97     17.43 o 
  -3  -8   9        0.04        0.42      4.39 o 
  -2  -8   9       44.10       56.14     12.49 o 
  -1  -8   9       21.22       33.17      9.60 o 
   0  -8   9       91.95      114.29     15.70 o 
   1  -8   9       36.67       27.87      8.16 o 
   2  -8   9       28.51       16.94      9.47 o 
   3  -8   9       89.69      107.36     11.71 o 
   4  -8   9        3.08        2.13      3.65 o 
   5  -8   9        0.42        1.16      3.74 o 
   6  -8   9        0.22        0.91      3.77 o 
   7  -8   9        1.63       21.90     13.46 o 
  -9  -7   9       59.40       93.34     20.02 o 
  -8  -7   9       77.36       79.91     18.58 o 
  -7  -7   9       35.33       50.54     13.50 o 
  -6  -7   9        0.95       10.14      7.07 o 
  -5  -7   9       80.63       67.86     12.97 o 
  -4  -7   9       48.01       45.81     10.14 o 
  -3  -7   9       40.79       44.67      9.64 o 
  -2  -7   9        6.51       16.32      8.45 o 
  -1  -7   9       12.87       27.62      7.59 o 
   0  -7   9       67.41       43.97      8.70 o 
   1  -7   9       53.23       52.08     10.63 o 
   2  -7   9        0.07        5.28      3.20 o 
   3  -7   9        0.79        0.00      8.37 o 
   4  -7   9        2.70        3.93      6.58 o 
   5  -7   9        0.04        0.00      4.30 o 
   6  -7   9        6.15       14.10     13.45 o 
   7  -7   9        0.63        4.10      4.62 o 
  -9  -6   9       44.60       37.88     12.60 o 
  -8  -6   9        9.50       15.00      5.52 o 
  -7  -6   9       68.22       67.65      8.70 o 
  -6  -6   9       23.74       25.73      7.74 o 
  -5  -6   9        1.70        2.10      5.52 o 
  -4  -6   9        0.02        0.00      3.83 o 
  -3  -6   9       48.41       71.02     12.48 o 
  -2  -6   9        2.73        1.53      3.78 o 
  -1  -6   9       80.90       93.76     12.03 o 
   0  -6   9        7.82        4.59      1.82 o 
   1  -6   9      107.59      117.06     11.22 o 
   2  -6   9       36.43       47.81     25.03 o 
   3  -6   9      209.85      172.54     15.84 o 
   4  -6   9        1.48        2.81      6.16 o 
   5  -6   9        7.09        8.92      4.93 o 
   6  -6   9       11.98       10.92      5.63 o 
   7  -6   9        0.77        0.57      3.64 o 
   8  -6   9        4.63        2.26      6.61 o 
 -10  -5   9        3.70       11.70      7.93 o 
  -9  -5   9       18.35        6.99      5.58 o 
  -8  -5   9       13.89        6.91      5.27 o 
  -7  -5   9       29.93       21.35      8.56 o 
  -6  -5   9      175.86      143.99     13.21 o 
  -5  -5   9       44.63       39.84      4.95 o 
  -4  -5   9        1.84        8.60      2.32 o 
  -3  -5   9       28.95       31.37      7.57 o 
  -2  -5   9      285.11      287.16     14.26 o 
  -1  -5   9      173.91      156.50      9.22 o 
   0  -5   9       22.75       38.75      4.93 o 
   1  -5   9       88.84      103.90     60.62 o 
   2  -5   9        2.25       16.77      7.59 o 
   3  -5   9       91.71       85.61     10.36 o 
   4  -5   9       81.22       89.17     10.51 o 
   5  -5   9      202.49      192.27     19.44 o 
   6  -5   9       10.37       13.17      6.03 o 
   7  -5   9        2.14        0.00      3.74 o 
   8  -5   9        2.20       10.83      8.85 o 
 -10  -4   9        0.14        0.00      6.86 o 
  -9  -4   9        3.81        4.09      4.64 o 
  -8  -4   9        2.81        3.54      5.73 o 
  -7  -4   9        1.10        0.00      3.28 o 
  -6  -4   9        0.66        5.09      5.11 o 
  -5  -4   9        7.88        9.60      3.41 o 
  -4  -4   9        6.45        8.25      2.60 o 
  -3  -4   9       32.14       38.54      3.93 o 
  -2  -4   9      538.68      615.55     32.32 o 
  -1  -4   9       26.16       56.56      5.91 o 
   0  -4   9       24.47       46.48     68.80 o 
   1  -4   9      668.62      707.06     55.86 o 
   2  -4   9      106.51       96.98     10.39 o 
   3  -4   9       91.83       87.15      9.60 o 
   4  -4   9        1.69        3.83      3.79 o 
   5  -4   9       57.27       45.59      8.34 o 
   6  -4   9        5.68        0.00      4.16 o 
   7  -4   9        2.21        1.13      5.35 o 
   8  -4   9        5.25        4.19      6.81 o 
 -10  -3   9        0.02        1.59      6.06 o 
  -9  -3   9        7.22        8.33      6.73 o 
  -8  -3   9        6.98       18.39      6.35 o 
  -7  -3   9       28.41       21.72      8.95 o 
  -6  -3   9       79.42       79.96      9.02 o 
  -5  -3   9        0.92        2.11      2.31 o 
  -4  -3   9      219.51      251.31     16.70 o 
  -3  -3   9        8.20       16.25      3.07 o 
  -2  -3   9        3.63        0.00      2.11 o 
  -1  -3   9       17.71       22.57     15.42 o 
   0  -3   9       64.09       47.15      6.67 o 
   1  -3   9      293.32      242.07     17.15 o 
   2  -3   9        5.14        7.60      3.68 o 
   3  -3   9      308.10      332.83     25.22 o 
   4  -3   9      135.24      140.75     15.15 o 
   5  -3   9        0.45       12.70      5.77 o 
   6  -3   9        2.12       10.27      9.07 o 
   7  -3   9        0.04        0.00      4.56 o 
   8  -3   9        3.52        5.39      8.18 o 
 -10  -2   9        6.43        0.00      4.68 o 
  -9  -2   9       16.69       29.80     10.61 o 
  -8  -2   9      104.87      112.16     12.81 o 
  -7  -2   9       44.29       50.96      9.36 o 
  -6  -2   9       22.95       26.21      7.71 o 
  -5  -2   9        0.98        5.68      8.21 o 
  -4  -2   9      216.81      238.35     15.95 o 
  -3  -2   9        4.88        6.13      3.64 o 
  -2  -2   9       39.50       59.66     59.17 o 
  -1  -2   9      400.73      441.35     24.47 o 
   0  -2   9        5.16       11.25      5.40 o 
   1  -2   9      115.96      153.79     10.77 o 
   2  -2   9       41.16       37.46      5.54 o 
   3  -2   9        0.35        5.08      5.32 o 
   4  -2   9       22.08       42.91      7.09 o 
   5  -2   9       22.25       25.67      6.36 o 
   6  -2   9        4.39       10.09      4.62 o 
   7  -2   9        7.65        5.94      7.08 o 
   8  -2   9        6.20       22.28     18.84 o 
 -10  -1   9       11.57       10.75      8.90 o 
  -9  -1   9        6.30       20.31      8.65 o 
  -8  -1   9       45.01       46.13      7.45 o 
  -7  -1   9      155.87      125.52     13.03 o 
  -6  -1   9       24.50       26.26      6.43 o 
  -5  -1   9      103.90      313.77    333.77 o 
  -4  -1   9      252.87      492.84    589.72 o 
  -3  -1   9       41.71       62.66      7.03 o 
  -2  -1   9       41.48       44.70      7.13 o 
  -1  -1   9        6.37        5.55      2.69 o 
   0  -1   9      123.26      153.23     10.27 o 
   1  -1   9      178.43      152.73     10.24 o 
   2  -1   9       12.22        6.19      3.54 o 
   3  -1   9      161.76      152.99     12.88 o 
   4  -1   9       55.74       52.84      9.40 o 
   5  -1   9       11.89       13.28      4.52 o 
   6  -1   9       43.71       24.96     23.57 o 
   7  -1   9        7.67        5.88     13.36 o 
   8  -1   9       14.65       23.50     16.58 o 
 -10   0   9        3.12        5.07      8.01 o 
  -9   0   9       17.54        0.41      8.52 o 
  -8   0   9       34.04       23.52      8.73 o 
  -7   0   9        0.10        2.24      5.80 o 
  -6   0   9        0.40        1.07      4.87 o 
  -5   0   9       22.30       30.56      5.34 o 
  -4   0   9       47.26       38.65      6.08 o 
  -3   0   9      567.07      599.69     36.32 o 
  -2   0   9      109.17      114.74      8.61 o 
  -1   0   9        8.94       14.47      4.96 o 
   0   0   9       48.78       45.92      4.66 o 
   1   0   9       59.97       67.29      5.62 o 
   2   0   9        7.84        0.00      2.63 o 
   3   0   9       22.81       30.70      3.86 o 
   4   0   9       26.83       38.03     22.81 o 
   5   0   9        0.52       13.07     16.03 o 
   6   0   9        9.28        9.43      9.05 o 
   7   0   9        8.09       12.37     12.56 o 
 -10   1   9        0.78        1.19      5.41 o 
  -9   1   9       12.68       11.96      8.12 o 
  -8   1   9       11.71       19.86      8.44 o 
  -7   1   9      170.99      157.01     13.47 o 
  -6   1   9      712.63      745.15     51.70 o 
  -5   1   9      133.03      114.46     13.61 o 
  -4   1   9       85.32       91.71      9.43 o 
  -3   1   9       25.14       28.71      4.82 o 
  -2   1   9       61.01       49.02      5.90 o 
  -1   1   9      506.46      493.95     27.71 o 
   0   1   9      513.05      459.11     22.54 o 
   1   1   9        3.41        9.07      3.99 o 
   2   1   9        0.09        0.00      3.80 o 
   3   1   9       63.14       55.60     12.48 o 
   4   1   9        0.46        3.08      5.60 o 
   5   1   9       11.13        9.82      8.34 o 
   6   1   9        0.47        3.21      8.16 o 
   7   1   9        7.71       13.95     11.85 o 
 -10   2   9        0.31        0.00      6.41 o 
  -9   2   9        3.20        5.81      6.53 o 
  -8   2   9       40.33       54.39     13.48 o 
  -7   2   9        7.47       12.80      5.98 o 
  -6   2   9        3.07       21.42      9.29 o 
  -5   2   9        3.33       15.77      6.95 o 
  -4   2   9       34.11       35.88      6.13 o 
  -3   2   9       34.35       38.75      6.19 o 
  -2   2   9        0.02        2.29      2.42 o 
  -1   2   9      150.36      134.24      9.01 o 
   0   2   9      190.26      162.04     23.89 o 
   1   2   9       10.32       13.92      6.26 o 
   2   2   9        0.00       12.88      6.35 o 
   3   2   9        8.39       11.19      7.34 o 
   4   2   9        4.37        1.60      5.26 o 
   5   2   9        5.80       10.76      7.36 o 
   6   2   9        2.36        2.38     12.78 o 
   7   2   9        2.35        0.00      6.38 o 
 -10   3   9        2.24        3.17      6.68 o 
  -9   3   9        3.50        0.00      5.88 o 
  -8   3   9        6.50       18.99     12.89 o 
  -7   3   9        0.82       21.82     17.80 o 
  -6   3   9        0.04        5.19      3.28 o 
  -5   3   9        9.67       10.13      5.97 o 
  -4   3   9       49.01       39.39      8.35 o 
  -3   3   9        0.66        0.00      2.70 o 
  -2   3   9       40.11       74.59     13.16 o 
  -1   3   9       47.92       46.40      5.73 o 
   0   3   9        4.58        1.02      3.92 o 
   1   3   9        7.45        7.76      5.71 o 
   2   3   9       72.55       85.03     15.90 o 
   3   3   9        1.96       15.49     10.21 o 
   4   3   9       22.61       36.42     10.44 o 
   5   3   9        4.94       13.27     11.62 o 
   6   3   9        4.97        9.54     11.08 o 
 -10   4   9        6.08        7.97      7.83 o 
  -9   4   9        0.72        2.87      6.12 o 
  -8   4   9       14.56       19.88      8.02 o 
  -7   4   9        3.68       18.20      7.35 o 
  -6   4   9        0.00        0.00      4.68 o 
  -5   4   9        1.97        3.63      3.35 o 
  -4   4   9       12.87        3.35      3.89 o 
  -3   4   9        2.28        6.56      3.83 o 
  -2   4   9      117.80      136.44     22.06 o 
  -1   4   9       12.42        8.39      2.10 o 
   0   4   9        4.76        0.00      4.58 o 
   1   4   9      139.82      110.94     17.62 o 
   2   4   9       98.75      111.01     17.30 o 
   3   4   9        8.06       22.83      8.10 o 
   4   4   9       89.81      107.75     38.95 o 
   5   4   9        0.70       12.28     15.88 o 
   6   4   9        1.39       44.51     33.46 o 
  -9   5   9        4.77        0.38      4.83 o 
  -8   5   9        2.73       17.40     23.46 o 
  -7   5   9       10.62        3.35      4.88 o 
  -6   5   9        7.63        5.40      5.21 o 
  -5   5   9        0.01        1.32      3.49 o 
  -4   5   9        7.83       19.50     10.81 o 
  -3   5   9       27.82       44.41      8.71 o 
  -2   5   9        0.09        0.00      4.33 o 
  -1   5   9        9.23        4.74      4.74 o 
   0   5   9        3.48        3.25      6.64 o 
   1   5   9       81.95       81.93     14.40 o 
   2   5   9       22.31       44.27     15.87 o 
   3   5   9       62.32       63.84     35.56 o 
   4   5   9        9.76        3.90      6.78 o 
   5   5   9        0.71        1.98      6.86 o 
  -9   6   9        0.76        5.33      7.41 o 
  -8   6   9       13.87       16.24      7.83 o 
  -7   6   9       21.66       27.99      8.60 o 
  -6   6   9        0.25        7.48      7.94 o 
  -5   6   9       11.71       16.27      4.60 o 
  -4   6   9       71.91       73.69     11.37 o 
  -3   6   9      103.03      111.64     29.11 o 
  -2   6   9        1.01        2.34      2.87 o 
  -1   6   9       18.46       40.96     12.16 o 
   0   6   9        1.19        0.62      5.73 o 
   1   6   9       68.35       79.56     35.59 o 
   2   6   9       76.47       81.92     17.17 o 
   3   6   9      134.98      148.70     24.59 o 
   4   6   9       23.43        1.63      6.43 o 
   5   6   9        4.21        2.41      7.71 o 
  -8   7   9        4.20        0.00      4.94 o 
  -7   7   9        8.17        2.29      5.53 o 
  -6   7   9        0.98        0.00      6.05 o 
  -5   7   9       36.58       39.27      7.50 o 
  -4   7   9       46.10       43.67      7.91 o 
  -3   7   9        0.62        0.00      3.34 o 
  -2   7   9        1.34       14.10      6.80 o 
  -1   7   9       86.52       78.44     15.71 o 
   0   7   9       66.32       65.78     14.95 o 
   1   7   9        6.48       22.16     25.31 o 
   2   7   9       56.77       59.61     15.24 o 
   3   7   9        4.01        4.46      8.19 o 
   4   7   9        5.89       10.89      9.09 o 
  -8   8   9        0.89        7.19      8.53 o 
  -7   8   9        3.87       18.29      8.64 o 
  -6   8   9        4.19        0.00      5.08 o 
  -5   8   9        0.44        0.00      3.77 o 
  -4   8   9        0.68        3.63      3.93 o 
  -3   8   9        0.62        3.51      3.64 o 
  -2   8   9       28.39       49.23     12.21 o 
  -1   8   9       27.92       47.28     12.67 o 
   0   8   9       53.99       35.36     12.33 o 
   1   8   9        8.35       16.03     18.34 o 
   2   8   9        0.76       13.64      9.85 o 
   3   8   9        0.21        5.10      8.34 o 
  -7   9   9        1.82        0.00      6.72 o 
  -6   9   9        7.36        5.83      6.35 o 
  -5   9   9        5.20       13.83     17.69 o 
  -4   9   9       16.21       24.60      8.40 o 
  -3   9   9        3.54        5.62      5.77 o 
  -2   9   9        6.90        0.16      4.67 o 
  -1   9   9        4.43        7.03      7.46 o 
   0   9   9        0.35        0.00      7.12 o 
   1   9   9        2.35        0.00      7.81 o 
   2   9   9        0.24        6.32      8.16 o 
  -5  10   9        6.54       16.75     13.79 o 
  -4  10   9        0.05        0.00      7.00 o 
  -3  10   9        4.22        1.68      5.43 o 
  -2  10   9        1.64        0.22      5.31 o 
  -1  10   9        0.48        0.00      8.39 o 
   0  10   9        0.02        1.52      9.67 o 
  -1 -14  10        1.32        5.15      8.05 o 
   0 -14  10        8.02        0.00      6.32 o 
   1 -14  10        7.99       26.39     14.57 o 
  -3 -13  10        3.98        0.00      6.14 o 
  -2 -13  10        0.15        1.53      6.53 o 
  -1 -13  10        0.04       14.40      8.90 o 
   0 -13  10        0.00        4.59      7.60 o 
   1 -13  10        1.81        0.00      7.51 o 
   2 -13  10        0.06        6.17      6.96 o 
   3 -13  10        1.61        0.00      6.02 o 
  -5 -12  10        0.08        4.86      8.14 o 
  -4 -12  10        0.04        1.10      5.54 o 
  -3 -12  10       21.17       31.05     11.32 o 
  -2 -12  10        1.35        9.63      7.12 o 
  -1 -12  10        1.51        0.00      8.41 o 
   0 -12  10        0.23        0.00      8.45 o 
   1 -12  10        0.00        0.00      7.12 o 
   2 -12  10        0.93       10.50      8.26 o 
   3 -12  10        8.95        6.30     14.01 o 
   4 -12  10        0.72        2.39      6.81 o 
  -6 -11  10        2.15        0.23      5.46 o 
  -5 -11  10       13.87        6.63      7.14 o 
  -4 -11  10        0.13        2.67      8.30 o 
  -3 -11  10        0.71        6.71      6.38 o 
  -2 -11  10       34.13       39.76     11.54 o 
  -1 -11  10        9.07        3.54      5.86 o 
   0 -11  10        7.55       12.51      9.13 o 
   1 -11  10       22.59       26.89     10.29 o 
   2 -11  10        6.61        7.81      6.48 o 
   3 -11  10        2.76        4.86      6.53 o 
   4 -11  10       10.35       43.74     21.12 o 
   5 -11  10       18.55       10.75      7.45 o 
  -7 -10  10        5.31        8.56      9.04 o 
  -6 -10  10        0.00        0.00      9.31 o 
  -5 -10  10       23.59       22.94      9.46 o 
  -4 -10  10        0.20        1.69     10.25 o 
  -3 -10  10       13.21        7.48     10.22 o 
  -2 -10  10      351.84      355.46     43.39 o 
  -1 -10  10        2.98        3.90      5.67 o 
   0 -10  10       88.64      110.94     18.48 o 
   1 -10  10        0.25        3.32      5.92 o 
   2 -10  10       94.00       72.65     15.72 o 
   3 -10  10        0.00        0.90      5.89 o 
   4 -10  10        3.35       20.79     49.53 o 
   5 -10  10        8.65        8.92      4.87 o 
   6 -10  10        0.12        0.00      4.67 o 
  -8  -9  10        0.00        0.00      9.17 o 
  -7  -9  10        8.88        0.00      6.05 o 
  -6  -9  10        1.13        0.00     11.84 o 
  -5  -9  10       59.19       54.06     13.06 o 
  -4  -9  10        0.60       13.39      7.09 o 
  -3  -9  10       26.69       32.35     10.35 o 
  -2  -9  10      125.61      104.12     17.36 o 
  -1  -9  10       36.33       51.33     12.88 o 
   0  -9  10        9.30       14.72     17.33 o 
   1  -9  10       19.55       34.49      9.75 o 
   2  -9  10      258.50      249.09     33.21 o 
   3  -9  10       45.80       57.53      8.95 o 
   4  -9  10        6.73        5.63      4.10 o 
   5  -9  10        5.08       14.34      5.42 o 
   6  -9  10        1.37        1.14      4.67 o 
  -8  -8  10       23.39        7.15      9.39 o 
  -7  -8  10       33.34       45.00     13.10 o 
  -6  -8  10       14.31       10.75      7.38 o 
  -5  -8  10        4.52        0.00      5.19 o 
  -4  -8  10       18.46       13.05      7.04 o 
  -3  -8  10       11.79       10.27      6.35 o 
  -2  -8  10       46.82       41.70     10.14 o 
  -1  -8  10       82.48       93.51     14.96 o 
   0  -8  10       37.35       39.71      9.70 o 
   1  -8  10       58.19       78.21     16.61 o 
   2  -8  10       35.41       24.56      5.47 o 
   3  -8  10       13.07       55.19    109.85 o 
   4  -8  10        5.76       12.75      7.02 o 
   5  -8  10       10.57        7.58      5.73 o 
   6  -8  10        0.67        4.96      5.28 o 
   7  -8  10        0.64        7.29     10.25 o 
  -9  -7  10        7.14        4.54      7.79 o 
  -8  -7  10       35.73       47.46     16.68 o 
  -7  -7  10        0.96        2.21      5.89 o 
  -6  -7  10      126.87      138.74     24.19 o 
  -5  -7  10       43.52       49.92     11.67 o 
  -4  -7  10       31.92       36.80      9.70 o 
  -3  -7  10       36.83       28.08      8.38 o 
  -2  -7  10       66.77       89.67     13.87 o 
  -1  -7  10       22.63       39.35      8.78 o 
   0  -7  10       23.54       42.54      9.14 o 
   1  -7  10        4.43        3.38      6.34 o 
   2  -7  10        3.27        1.95      6.02 o 
   3  -7  10        1.13        1.31      3.01 o 
   4  -7  10       40.29       62.41      9.35 o 
   5  -7  10       32.92       27.12      7.29 o 
   6  -7  10        1.72        0.00      3.40 o 
   7  -7  10        0.21        3.66      5.00 o 
  -9  -6  10        1.64       12.69      8.11 o 
  -8  -6  10       19.82       25.58     11.80 o 
  -7  -6  10        0.02        6.86      5.86 o 
  -6  -6  10       26.10       30.79     10.21 o 
  -5  -6  10       89.94       83.76     14.72 o 
  -4  -6  10       25.48       14.24      7.66 o 
  -3  -6  10        8.44        7.54     10.36 o 
  -2  -6  10        9.16       18.78      7.94 o 
  -1  -6  10      110.47      149.97     17.53 o 
   0  -6  10        0.27        0.71      1.89 o 
   1  -6  10       82.19       66.26      7.57 o 
   2  -6  10        6.10        2.47      3.28 o 
   3  -6  10        0.00       11.18      7.06 o 
   4  -6  10      206.49      218.16     20.25 o 
   5  -6  10       47.52       41.70      8.50 o 
   6  -6  10        6.30       19.09      7.13 o 
   7  -6  10        0.32        0.03      4.31 o 
  -9  -5  10        1.68        0.00      4.36 o 
  -8  -5  10        1.23        8.13      5.84 o 
  -7  -5  10      158.50      161.14     16.17 o 
  -6  -5  10       19.39       33.36      7.96 o 
  -5  -5  10       51.31       38.13      8.32 o 
  -4  -5  10        6.23        1.98      2.42 o 
  -3  -5  10       57.10       46.23      5.95 o 
  -2  -5  10        0.76        3.15      1.75 o 
  -1  -5  10        4.13       17.05      4.31 o 
   0  -5  10        6.71       20.61      4.54 o 
   1  -5  10       34.35       45.39     40.11 o 
   2  -5  10       25.41       50.61     13.87 o 
   3  -5  10       16.22       44.07      8.26 o 
   4  -5  10       84.50      126.89     14.20 o 
   5  -5  10       25.17       16.52      7.04 o 
   6  -5  10        0.98       12.35      6.40 o 
   7  -5  10       11.34        9.53      6.30 o 
 -10  -4  10        5.47        0.00      5.75 o 
  -9  -4  10        1.36        0.00      5.49 o 
  -8  -4  10       95.13      106.30     13.10 o 
  -7  -4  10      149.62      129.44     14.25 o 
  -6  -4  10       19.83       33.19     10.63 o 
  -5  -4  10       34.33       29.85      5.97 o 
  -4  -4  10       76.55       65.33      6.70 o 
  -3  -4  10      176.86      192.00     22.92 o 
  -2  -4  10      292.61      311.69     18.66 o 
  -1  -4  10      382.03      308.24     19.61 o 
   0  -4  10       13.08       48.11     36.66 o 
   1  -4  10        5.92        0.54      3.02 o 
   2  -4  10      125.58      145.02     14.26 o 
   3  -4  10        0.17        4.76      4.92 o 
   4  -4  10        2.34        0.00      3.66 o 
   5  -4  10       28.08       24.11      6.15 o 
   6  -4  10        0.10        2.43      4.93 o 
   7  -4  10       16.90        8.63      5.84 o 
 -10  -3  10        0.57        1.20      5.96 o 
  -9  -3  10        1.16        3.58     12.92 o 
  -8  -3  10       11.64       11.51      5.17 o 
  -7  -3  10       46.58       59.72      8.64 o 
  -6  -3  10       15.22       15.18      4.16 o 
  -5  -3  10        0.30        7.38      6.83 o 
  -4  -3  10        0.58        5.24      5.27 o 
  -3  -3  10      135.10      157.59     11.84 o 
  -2  -3  10       72.13      144.41    157.14 o 
  -1  -3  10      350.07      307.90     25.62 o 
   0  -3  10       43.23       48.76      5.64 o 
   1  -3  10       34.03       32.40      5.58 o 
   2  -3  10        0.01        2.09      3.19 o 
   3  -3  10       16.07       28.03      6.35 o 
   4  -3  10       38.31       42.68      8.48 o 
   5  -3  10       10.48       14.12     10.59 o 
   6  -3  10        4.12       15.22      9.74 o 
   7  -3  10        2.93        8.31      7.74 o 
 -10  -2  10        2.34        0.00      7.29 o 
  -9  -2  10        1.21        7.59      7.74 o 
  -8  -2  10        3.97       17.10     10.11 o 
  -7  -2  10        4.81        6.18      3.48 o 
  -6  -2  10      149.86      150.25     13.80 o 
  -5  -2  10      155.57      157.52     13.55 o 
  -4  -2  10      115.81      233.16    232.55 o 
  -3  -2  10      580.78      836.13    540.27 o 
  -2  -2  10       11.78       12.79      3.11 o 
  -1  -2  10       61.46       59.80      6.35 o 
   0  -2  10        7.73        6.50      6.47 o 
   1  -2  10        0.79        6.36      2.75 o 
   2  -2  10      274.28      249.24     18.50 o 
   3  -2  10      243.34      224.49     26.12 o 
   4  -2  10       26.77       32.40      6.41 o 
   5  -2  10        8.88       15.44      5.65 o 
   6  -2  10       10.20       17.48     12.17 o 
   7  -2  10        0.75        6.41      8.42 o 
 -10  -1  10       15.96       10.71      7.60 o 
  -9  -1  10       80.30       75.73     18.30 o 
  -8  -1  10       32.81       49.52     10.73 o 
  -7  -1  10       47.99       85.93     50.10 o 
  -6  -1  10      144.48      276.22    185.45 o 
  -5  -1  10      195.22      179.73     15.01 o 
  -4  -1  10       78.88       79.79      8.77 o 
  -3  -1  10      175.77      168.86     13.36 o 
  -2  -1  10       65.56       78.48      7.69 o 
  -1  -1  10      109.26       96.17      8.20 o 
   0  -1  10      448.39      462.79     28.62 o 
   1  -1  10       75.47       69.36      7.83 o 
   2  -1  10       38.78       39.58      5.54 o 
   3  -1  10        5.68        7.64      5.18 o 
   4  -1  10       28.26       47.93     12.60 o 
   5  -1  10        0.00        0.43     11.88 o 
   6  -1  10        0.13        0.00      5.64 o 
   7  -1  10       16.72        3.44      8.65 o 
 -10   0  10        1.93        0.00      5.42 o 
  -9   0  10       19.22       33.53     24.01 o 
  -8   0  10       72.29       54.48     20.61 o 
  -7   0  10       11.47       16.08      4.59 o 
  -6   0  10      664.94      609.45     59.03 o 
  -5   0  10        6.26        9.92      3.74 o 
  -4   0  10       68.07       83.83     11.64 o 
  -3   0  10       67.48       71.15      8.22 o 
  -2   0  10       17.93       16.73      7.33 o 
  -1   0  10      564.41      628.35     39.41 o 
   0   0  10       84.60       79.61      6.68 o 
   1   0  10       92.98       85.36      8.69 o 
   2   0  10        1.27        0.00      1.53 o 
   3   0  10       30.49       32.82      9.49 o 
   4   0  10       88.22       67.79     16.00 o 
   5   0  10        0.10        8.53      8.27 o 
   6   0  10        5.57        4.97      7.88 o 
   7   0  10        4.55        0.39      5.44 o 
 -10   1  10        3.53        0.00      6.10 o 
  -9   1  10        4.25       18.74     12.74 o 
  -8   1  10       18.74        3.48     10.72 o 
  -7   1  10        3.76        0.04      2.69 o 
  -6   1  10      312.69      313.80     24.89 o 
  -5   1  10        0.01        0.00      6.97 o 
  -4   1  10       87.13       95.94     10.53 o 
  -3   1  10      177.23      190.84     15.10 o 
  -2   1  10        0.03        2.07      3.07 o 
  -1   1  10      136.85      164.23     12.02 o 
   0   1  10        0.01        1.12      1.67 o 
   1   1  10       94.44       75.45     19.67 o 
   2   1  10        4.12       12.18      6.97 o 
   3   1  10       15.07       19.67     16.53 o 
   4   1  10       31.95       46.82     13.78 o 
   5   1  10        7.69        1.34      8.77 o 
   6   1  10        4.13        4.23      7.06 o 
   7   1  10        1.45        4.47     10.63 o 
 -10   2  10        0.03        2.32      6.45 o 
  -9   2  10        1.20        7.32      6.40 o 
  -8   2  10       15.63       23.61      9.46 o 
  -7   2  10       42.90       36.11     13.83 o 
  -6   2  10        1.12       13.32      6.78 o 
  -5   2  10       40.18       33.13      6.04 o 
  -4   2  10        0.09        0.00      3.40 o 
  -3   2  10        0.24        5.73      5.95 o 
  -2   2  10       11.27       26.26      4.75 o 
  -1   2  10        0.94        3.56      4.24 o 
   0   2  10        7.82        9.89      5.23 o 
   1   2  10        6.41        7.76      5.89 o 
   2   2  10       16.08       11.84      7.03 o 
   3   2  10        0.98        7.96      6.90 o 
   4   2  10        3.26        3.33      9.71 o 
   5   2  10        0.28        0.00      6.11 o 
   6   2  10        6.72        2.09      8.32 o 
 -10   3  10        9.55        1.84      7.76 o 
  -9   3  10        4.67       17.66      9.95 o 
  -8   3  10        0.44        0.00     11.19 o 
  -7   3  10       27.53       24.01     19.06 o 
  -6   3  10        0.87        0.18      2.78 o 
  -5   3  10        0.11        6.24      6.42 o 
  -4   3  10       27.09       28.22      6.11 o 
  -3   3  10       16.77       27.40      5.52 o 
  -2   3  10       10.64        9.76      3.54 o 
  -1   3  10        7.76        7.21      2.61 o 
   0   3  10        6.58        0.00      4.98 o 
   1   3  10        1.76        0.00      5.86 o 
   2   3  10       30.50       40.32     11.47 o 
   3   3  10       21.49        0.00      7.02 o 
   4   3  10       51.59       43.74     12.20 o 
   5   3  10        5.77        0.00     11.14 o 
   6   3  10        6.76       12.96     12.59 o 
  -9   4  10        3.77        3.88      6.51 o 
  -8   4  10        2.56        0.00      6.33 o 
  -7   4  10        0.15        1.01      4.80 o 
  -6   4  10        9.90       13.77      4.60 o 
  -5   4  10       78.66       77.40     19.35 o 
  -4   4  10       52.53       52.09      8.01 o 
  -3   4  10       16.86       23.58      5.16 o 
  -2   4  10       16.11       25.34      4.62 o 
  -1   4  10        7.10        9.80      7.08 o 
   0   4  10        9.44        0.00      7.91 o 
   1   4  10       15.78       22.00     12.13 o 
   2   4  10        0.01        2.68     13.90 o 
   3   4  10        0.59        1.25      5.53 o 
   4   4  10        5.26        0.00      7.67 o 
   5   4  10       27.16       60.10     21.88 o 
  -9   5  10        9.61        0.00      6.79 o 
  -8   5  10       19.21       28.68     10.03 o 
  -7   5  10        2.42        1.76      5.49 o 
  -6   5  10        9.29       28.31      9.19 o 
  -5   5  10        2.73        0.00      3.81 o 
  -4   5  10       56.89       66.43      9.32 o 
  -3   5  10      251.72      236.98     26.95 o 
  -2   5  10       38.48       55.95     10.76 o 
  -1   5  10       39.48       58.86     11.92 o 
   0   5  10        5.07        2.49      5.82 o 
   1   5  10       15.71       44.45     18.12 o 
   2   5  10      162.25      216.37     39.57 o 
   3   5  10       56.31       73.41     18.73 o 
   4   5  10       22.38       11.51      8.95 o 
   5   5  10        0.03        8.73     11.05 o 
  -9   6  10        0.40        0.00      6.51 o 
  -8   6  10       11.76       41.79     11.19 o 
  -7   6  10        0.03        7.53      7.39 o 
  -6   6  10       35.80       21.31      8.16 o 
  -5   6  10       15.60       20.49      9.46 o 
  -4   6  10       80.21      103.35     20.31 o 
  -3   6  10      154.02      148.25     26.35 o 
  -2   6  10        1.07        2.54      4.64 o 
  -1   6  10      131.22      186.69     96.71 o 
   0   6  10        0.10       12.59      8.44 o 
   1   6  10       12.80       17.11     11.33 o 
   2   6  10       48.61       60.24     19.49 o 
   3   6  10        5.59        6.08      8.16 o 
   4   6  10        0.28        0.00      7.87 o 
  -8   7  10        5.74        4.50      6.83 o 
  -7   7  10        0.11        4.33      6.30 o 
  -6   7  10        1.86        0.00      5.89 o 
  -5   7  10       16.14       16.41     15.56 o 
  -4   7  10        2.08       12.99      4.81 o 
  -3   7  10        2.31        9.47      5.17 o 
  -2   7  10       26.76       34.94     11.24 o 
  -1   7  10       23.50       30.92     13.61 o 
   0   7  10        8.90       23.48     19.06 o 
   1   7  10       20.40       31.12     18.74 o 
   2   7  10        1.16       12.83      9.21 o 
   3   7  10        9.76       16.18      9.65 o 
  -7   8  10        0.00        0.00      6.16 o 
  -6   8  10        1.41        0.00      6.56 o 
  -5   8  10        0.55        2.52      3.87 o 
  -4   8  10        0.49        1.47      3.96 o 
  -3   8  10        2.36        5.15      6.37 o 
  -2   8  10        0.26        0.00      6.78 o 
  -1   8  10        5.82        6.58      8.52 o 
   0   8  10       10.42        2.75      6.66 o 
   1   8  10        2.13        9.65      9.57 o 
   2   8  10       11.40       23.73     12.44 o 
  -6   9  10        0.10        0.00      5.43 o 
  -5   9  10        1.71        0.00     10.25 o 
  -4   9  10        8.65        6.81      7.33 o 
  -3   9  10        4.80        1.44      5.85 o 
  -2   9  10        0.34        1.28      6.04 o 
  -1   9  10        0.09        0.00      5.64 o 
   0   9  10        0.07        0.00     10.54 o 
   1   9  10        2.81        9.14      9.65 o 
  -3  10  10        6.42        2.88      6.09 o 
  -2  10  10        0.86        0.24      7.83 o 
  -3 -13  11        0.48        2.06      6.88 o 
  -2 -13  11        3.29       11.03      9.51 o 
  -1 -13  11        0.00        2.50      8.09 o 
   0 -13  11        0.48        0.00      6.50 o 
   1 -13  11        0.00       17.69     19.64 o 
   2 -13  11        0.01        7.47      8.34 o 
  -5 -12  11        0.00        7.27      7.81 o 
  -4 -12  11        0.03       14.30     15.20 o 
  -3 -12  11       16.58       17.75      9.29 o 
  -2 -12  11        0.62        2.45      6.79 o 
  -1 -12  11        0.56        0.00      7.26 o 
   0 -12  11        0.53        6.11      6.92 o 
   1 -12  11        1.61        4.17     11.30 o 
   2 -12  11        0.92        8.52     11.12 o 
   3 -12  11        2.64       18.71      9.38 o 
   4 -12  11        1.59       20.87     50.03 o 
  -6 -11  11        0.00        0.00      6.92 o 
  -5 -11  11        0.03        6.94      7.15 o 
  -4 -11  11       10.69       24.92     12.27 o 
  -3 -11  11       49.90       61.92     16.97 o 
  -2 -11  11       67.58       71.60     16.19 o 
  -1 -11  11        7.29        1.73      9.02 o 
   0 -11  11        4.89        5.14      6.36 o 
   1 -11  11        4.57       13.76      8.32 o 
   2 -11  11        1.34        0.00      6.71 o 
   3 -11  11       16.79       35.89     11.14 o 
   4 -11  11        1.27        0.00     16.71 o 
   5 -11  11        0.89        3.10      5.96 o 
  -7 -10  11        1.35        4.10      8.73 o 
  -6 -10  11        0.02        1.75      5.77 o 
  -5 -10  11       29.72       52.17     13.58 o 
  -4 -10  11      123.37      135.91     29.02 o 
  -3 -10  11        8.82        6.41      6.39 o 
  -2 -10  11        2.88        0.00      6.06 o 
  -1 -10  11       85.59       80.17     18.24 o 
   0 -10  11        0.58        1.93      5.79 o 
   1 -10  11        8.58       13.79     10.90 o 
   2 -10  11        0.82        3.75      5.56 o 
   3 -10  11        8.61        1.66      7.87 o 
   4 -10  11        2.32        0.00      9.24 o 
   5 -10  11        2.97        0.00      5.26 o 
  -7  -9  11        0.16        4.51     11.59 o 
  -6  -9  11        0.23       17.71      9.16 o 
  -5  -9  11       26.30       26.42     10.28 o 
  -4  -9  11      116.76      126.13     20.60 o 
  -3  -9  11      131.22      143.67     21.82 o 
  -2  -9  11        8.22       11.75      7.03 o 
  -1  -9  11      127.35      123.76     19.23 o 
   0  -9  11        7.14       11.75      7.11 o 
   1  -9  11      206.00      237.02     29.52 o 
   2  -9  11       38.03       46.95     12.13 o 
   3  -9  11        0.42        0.00     20.50 o 
   4  -9  11        2.05        1.10      5.31 o 
   5  -9  11        9.50        9.68      6.02 o 
   6  -9  11        0.33        0.00      7.09 o 
  -8  -8  11        1.34       12.15     11.08 o 
  -7  -8  11        0.11        7.80      7.85 o 
  -6  -8  11        0.22        4.91      9.75 o 
  -5  -8  11       21.19       18.03      8.09 o 
  -4  -8  11       27.02       33.00     10.03 o 
  -3  -8  11       88.41       73.58     15.21 o 
  -2  -8  11       13.58       12.93      8.99 o 
  -1  -8  11       17.19       37.86     10.74 o 
   0  -8  11        3.55        0.00      6.46 o 
   1  -8  11      287.95      286.24     34.38 o 
   2  -8  11       39.98       71.59    108.12 o 
   3  -8  11       13.85       12.39      4.90 o 
   4  -8  11        2.12        4.45      5.61 o 
   5  -8  11       22.10       25.65      8.05 o 
   6  -8  11        0.02        5.87      5.24 o 
  -8  -7  11       20.57       39.76     12.40 o 
  -7  -7  11       19.46       26.27      9.77 o 
  -6  -7  11       10.99       27.53     10.68 o 
  -5  -7  11       92.04       93.90     23.10 o 
  -4  -7  11       70.47       70.33     13.74 o 
  -3  -7  11       55.63       42.79     10.36 o 
  -2  -7  11        0.84        4.55      5.08 o 
  -1  -7  11        8.42       10.07      6.02 o 
   0  -7  11       64.82       55.72     12.35 o 
   1  -7  11       11.51       18.84      4.13 o 
   2  -7  11        1.01        3.39      8.02 o 
   3  -7  11       11.09        7.01      3.76 o 
   4  -7  11        8.18        6.89      4.54 o 
   5  -7  11       10.47       20.13      9.29 o 
   6  -7  11        0.29        0.04      5.83 o 
  -9  -6  11       61.35       54.64     14.57 o 
  -8  -6  11       27.07       19.33     10.83 o 
  -7  -6  11      158.77      171.12     25.37 o 
  -6  -6  11        1.20        4.76      7.57 o 
  -5  -6  11       44.13       45.67     10.82 o 
  -4  -6  11        0.78        2.72      5.88 o 
  -3  -6  11      120.79      123.18     17.55 o 
  -2  -6  11        0.10        4.03      8.81 o 
  -1  -6  11       65.33       72.95     13.86 o 
   0  -6  11        5.67        0.83      2.37 o 
   1  -6  11       27.44       32.41     19.91 o 
   2  -6  11        0.39        1.41      4.37 o 
   3  -6  11        6.00       12.60      8.40 o 
   4  -6  11        8.98        4.29      4.33 o 
   5  -6  11        3.18       13.54      6.29 o 
   6  -6  11        0.13        0.17      4.17 o 
   7  -6  11        0.12        0.00      6.40 o 
  -9  -5  11        0.45        5.26      6.96 o 
  -8  -5  11       68.79       64.87      9.86 o 
  -7  -5  11       60.79       73.29      9.01 o 
  -6  -5  11        9.15       10.16      3.95 o 
  -5  -5  11       37.25       31.22      4.84 o 
  -4  -5  11        0.02        0.00      4.52 o 
  -3  -5  11      207.45      236.34     16.15 o 
  -2  -5  11      103.73       82.07     12.63 o 
  -1  -5  11       21.57       19.29      4.46 o 
   0  -5  11       30.67       56.65     42.96 o 
   1  -5  11       32.53       31.41      5.83 o 
   2  -5  11       90.36      105.37     12.87 o 
   3  -5  11      224.40      168.42     18.35 o 
   4  -5  11        8.78        0.00      3.47 o 
   5  -5  11       18.39       20.81      9.09 o 
   6  -5  11        0.70        8.10      6.07 o 
   7  -5  11        1.09        6.20      7.59 o 
  -9  -4  11        2.50        4.11      6.01 o 
  -8  -4  11        7.54       17.84      5.50 o 
  -7  -4  11        2.96        7.08      4.23 o 
  -6  -4  11       18.16       11.22     10.34 o 
  -5  -4  11       46.05       56.57      7.10 o 
  -4  -4  11       10.48        9.16      3.53 o 
  -3  -4  11       51.60       47.72     10.30 o 
  -2  -4  11        0.31        0.00      2.94 o 
  -1  -4  11      129.08      135.16    136.53 o 
   0  -4  11      147.89      263.33     38.55 o 
   1  -4  11       39.19       52.08      9.97 o 
   2  -4  11       43.16       48.66      7.92 o 
   3  -4  11        0.24       11.86      5.53 o 
   4  -4  11       60.52       38.05      7.54 o 
   5  -4  11       17.72       37.30      8.63 o 
   6  -4  11        0.00        0.00      4.69 o 
   7  -4  11        1.77        5.82      8.19 o 
 -10  -3  11        2.25       17.70     12.27 o 
  -9  -3  11        2.15       16.56     11.23 o 
  -8  -3  11        3.13        7.55      5.09 o 
  -7  -3  11        3.21        5.29      6.89 o 
  -6  -3  11        7.17        2.68      5.34 o 
  -5  -3  11       19.51       25.04      8.06 o 
  -4  -3  11        3.47        6.55      5.62 o 
  -3  -3  11       19.53       20.33      5.06 o 
  -2  -3  11        3.54        3.10      2.89 o 
  -1  -3  11      147.11       99.73     12.02 o 
   0  -3  11       11.79       19.17      4.78 o 
   1  -3  11      361.91      344.53     25.48 o 
   2  -3  11      382.99      328.39     27.67 o 
   3  -3  11      186.12      200.74     19.65 o 
   4  -3  11       63.35       59.65      9.99 o 
   5  -3  11        0.95        0.00      3.84 o 
   6  -3  11        0.22        5.74     10.32 o 
   7  -3  11        2.06        3.92      7.19 o 
 -10  -2  11        3.18       12.40     17.51 o 
  -9  -2  11       18.26       26.61      9.48 o 
  -8  -2  11       29.59       20.44     11.11 o 
  -7  -2  11       34.51       29.23      6.25 o 
  -6  -2  11        3.34       13.45      5.48 o 
  -5  -2  11      199.62      333.52    381.86 o 
  -4  -2  11        7.25        9.93     11.07 o 
  -3  -2  11      137.45      127.41     15.63 o 
  -2  -2  11       88.74      123.91     11.78 o 
  -1  -2  11        5.45        1.24      3.22 o 
   0  -2  11      110.05      120.03     11.57 o 
   1  -2  11      172.51      152.58     12.97 o 
   2  -2  11       28.57       19.93      6.52 o 
   3  -2  11       54.11       51.57     11.36 o 
   4  -2  11        0.05        7.08      4.41 o 
   5  -2  11        1.75        0.32      5.10 o 
   6  -2  11        6.12        9.59      8.98 o 
   7  -2  11        4.11       19.44     32.56 o 
 -10  -1  11       25.28       17.11     10.65 o 
  -9  -1  11       41.15       37.26     11.86 o 
  -8  -1  11        5.18        9.08      5.08 o 
  -7  -1  11       57.33       54.52     10.50 o 
  -6  -1  11        1.02        7.35     11.60 o 
  -5  -1  11      407.56      427.23     31.88 o 
  -4  -1  11      216.28      208.86     17.62 o 
  -3  -1  11       53.61       62.52      7.90 o 
  -2  -1  11        4.29       13.62      6.20 o 
  -1  -1  11      189.75      155.50     12.70 o 
   0  -1  11       91.91      111.41     18.55 o 
   1  -1  11        1.25        5.34      6.21 o 
   2  -1  11       13.74       14.70      6.14 o 
   3  -1  11        2.48        2.98      9.53 o 
   4  -1  11       92.85       80.61     18.08 o 
   5  -1  11        6.61        7.58      7.97 o 
   6  -1  11       20.45        7.14      7.72 o 
 -10   0  11       44.16       28.27     11.81 o 
  -9   0  11        7.50        9.86     10.40 o 
  -8   0  11        0.58        0.00      6.06 o 
  -7   0  11      147.57      166.57     16.16 o 
  -6   0  11       76.74       68.87      9.22 o 
  -5   0  11     2050.48     2124.01    159.60 o 
  -4   0  11      344.84      332.55     26.99 o 
  -3   0  11        0.29        3.51      3.66 o 
  -2   0  11      183.03      212.87     17.41 o 
  -1   0  11      451.94      406.42     26.86 o 
   0   0  11      158.35      140.73     16.69 o 
   1   0  11        0.19        6.41      4.10 o 
   2   0  11       11.34       11.17      7.95 o 
   3   0  11       98.01      101.56     16.74 o 
   4   0  11        0.06       19.29     23.36 o 
   5   0  11        2.35        0.00      8.70 o 
   6   0  11       20.92        8.59      9.26 o 
 -10   1  11        8.44        0.42      5.36 o 
  -9   1  11        2.86        7.92      7.04 o 
  -8   1  11       46.04       34.22     10.91 o 
  -7   1  11       88.35       84.31     10.16 o 
  -6   1  11       58.86       45.59     11.66 o 
  -5   1  11        3.43        6.23      5.21 o 
  -4   1  11        1.86        0.60      3.00 o 
  -3   1  11       32.62       41.15      6.68 o 
  -2   1  11      119.53      126.92     10.80 o 
  -1   1  11       28.69       28.41      4.71 o 
   0   1  11        2.33        5.86      6.43 o 
   1   1  11        0.00        6.68      5.93 o 
   2   1  11        0.20        2.71      5.99 o 
   3   1  11       73.11       55.77     14.11 o 
   4   1  11       11.90       26.01     17.87 o 
   5   1  11       10.34       12.48     10.80 o 
   6   1  11        2.60       10.22      8.86 o 
 -10   2  11        0.74        0.57      5.20 o 
  -9   2  11        4.86        1.97      6.03 o 
  -8   2  11       13.92       20.73      8.87 o 
  -7   2  11       35.71       27.47      8.49 o 
  -6   2  11      160.45      172.04     17.25 o 
  -5   2  11      111.00      126.42     16.03 o 
  -4   2  11       10.43        4.49      3.70 o 
  -3   2  11        0.97        3.05      3.25 o 
  -2   2  11      136.15      116.04     11.00 o 
  -1   2  11       76.17       74.69      6.94 o 
   0   2  11        7.96        9.64     11.26 o 
   1   2  11        0.67       11.26      9.46 o 
   2   2  11       58.12       65.22     12.84 o 
   3   2  11       33.03       33.04     10.39 o 
   4   2  11        5.00        0.00      5.92 o 
   5   2  11        6.50        5.33      7.44 o 
   6   2  11        0.01       10.19     12.76 o 
  -9   3  11       12.18        0.40      5.41 o 
  -8   3  11        8.07        6.63      6.14 o 
  -7   3  11        3.20        2.20      5.96 o 
  -6   3  11        1.22        2.64      5.44 o 
  -5   3  11        2.90        3.65      4.69 o 
  -4   3  11        0.74        9.74      4.92 o 
  -3   3  11        6.79       20.87      9.09 o 
  -2   3  11       15.92       20.10      4.50 o 
  -1   3  11        2.76        4.28      7.26 o 
   0   3  11        3.44       14.07      6.71 o 
   1   3  11       31.20       50.45     12.06 o 
   2   3  11       20.14       24.84     13.75 o 
   3   3  11        3.60       16.02     13.46 o 
   4   3  11        0.02        9.09      8.12 o 
   5   3  11        1.74        5.82     10.58 o 
  -9   4  11        8.14        0.00      7.87 o 
  -8   4  11        9.30       20.48     13.50 o 
  -7   4  11        1.14        0.00      5.46 o 
  -6   4  11        5.52        8.17      4.40 o 
  -5   4  11        4.15       15.94      5.46 o 
  -4   4  11       16.22       24.70      6.11 o 
  -3   4  11        0.24        5.23      3.88 o 
  -2   4  11        0.56        0.00      2.79 o 
  -1   4  11       18.05       18.64     18.70 o 
   0   4  11       65.23       55.94     13.22 o 
   1   4  11       20.21       30.24     11.56 o 
   2   4  11       14.06       23.93     11.55 o 
   3   4  11       15.53        6.01      7.40 o 
   4   4  11        6.55        0.00      7.32 o 
   5   4  11        0.57        7.18     12.25 o 
  -9   5  11        2.06        4.98      6.99 o 
  -8   5  11        1.65        0.00      5.28 o 
  -7   5  11        0.59        1.04      8.01 o 
  -6   5  11       13.85       15.62      4.99 o 
  -5   5  11       87.18       83.87     16.81 o 
  -4   5  11       69.49       64.38      9.42 o 
  -3   5  11        0.57        1.92      3.06 o 
  -2   5  11       77.13      106.20     26.82 o 
  -1   5  11      190.91      202.52     34.69 o 
   0   5  11        9.59       16.38      8.05 o 
   1   5  11       33.82       63.57     14.71 o 
   2   5  11        1.95        0.00      6.44 o 
   3   5  11        9.90        0.00     11.23 o 
   4   5  11        0.15        0.00     14.87 o 
  -8   6  11        0.86        1.67      6.84 o 
  -7   6  11        0.54        0.00      6.06 o 
  -6   6  11        0.93        0.00      5.00 o 
  -5   6  11       45.33       55.36      9.68 o 
  -4   6  11       20.46       17.83      5.83 o 
  -3   6  11        0.21        0.00      6.52 o 
  -2   6  11        0.03        0.00      7.36 o 
  -1   6  11       13.49       23.89      9.27 o 
   0   6  11      268.55      354.90    149.78 o 
   1   6  11      190.17      239.97     45.14 o 
   2   6  11        0.27        5.83     10.04 o 
   3   6  11       20.37       22.03     10.51 o 
  -7   7  11        5.30        6.28      7.10 o 
  -6   7  11        4.00        0.00      4.81 o 
  -5   7  11       19.36       15.33      8.70 o 
  -4   7  11        0.37        3.64      6.22 o 
  -3   7  11        7.74       11.73     13.68 o 
  -2   7  11       12.35       29.66     20.58 o 
  -1   7  11       29.44       28.86     24.26 o 
   0   7  11       21.13       31.60     12.99 o 
   1   7  11       25.11        7.19      8.47 o 
   2   7  11        9.55        2.15      7.12 o 
  -6   8  11        1.52        0.00      6.25 o 
  -5   8  11        0.51        0.00      9.96 o 
  -4   8  11        4.53        6.97      6.17 o 
  -3   8  11        2.06        3.67      6.69 o 
  -2   8  11        5.88       12.03      9.55 o 
  -1   8  11        0.19        6.37      8.24 o 
   0   8  11        2.04        8.55      8.02 o 
   1   8  11        0.97        0.00      8.60 o 
  -4   9  11        2.83        2.95      6.84 o 
  -3   9  11        2.27       16.36     14.95 o 
  -2   9  11        0.61       17.38     11.26 o 
  -1   9  11        0.55        0.00      7.79 o 
  -2 -13  12       18.27        9.22      8.60 o 
  -1 -13  12        0.08        0.00      6.98 o 
   0 -13  12        0.55        6.46      7.56 o 
   1 -13  12        0.24        0.00      7.65 o 
  -4 -12  12        5.01        9.77      8.93 o 
  -3 -12  12        9.56       12.55     11.14 o 
  -2 -12  12        4.20        9.87     13.36 o 
  -1 -12  12        0.00        6.92      7.02 o 
   0 -12  12        0.98        0.00      7.09 o 
   1 -12  12        0.16        4.05      8.71 o 
   2 -12  12        9.41        5.38      7.27 o 
   3 -12  12        5.20       13.92      9.24 o 
  -5 -11  12        6.66        0.00      7.40 o 
  -4 -11  12       42.41       51.93     15.43 o 
  -3 -11  12        2.52        7.06      8.46 o 
  -2 -11  12        0.00        0.98      7.94 o 
  -1 -11  12       13.96       21.57     10.71 o 
   0 -11  12        0.02        0.00      7.87 o 
   1 -11  12       67.99       79.17     19.38 o 
   2 -11  12       11.06        4.60      6.76 o 
   3 -11  12        2.08        9.93     14.30 o 
   4 -11  12       10.03        4.93      7.52 o 
  -6 -10  12        0.07        0.90      6.42 o 
  -5 -10  12        0.04        3.02      6.89 o 
  -4 -10  12      194.77      196.17     30.42 o 
  -3 -10  12        3.01       11.33      8.37 o 
  -2 -10  12       22.49       24.18      9.46 o 
  -1 -10  12       10.48       26.92      9.21 o 
   0 -10  12        1.81        0.00      7.00 o 
   1 -10  12       25.00       32.20     11.37 o 
   2 -10  12        0.03        4.74      6.29 o 
   3 -10  12       17.68       20.67     14.76 o 
   4 -10  12        0.62        8.21     13.21 o 
   5 -10  12        7.90       19.80     10.48 o 
  -7  -9  12        4.64        0.00     10.54 o 
  -6  -9  12       18.46       13.49      8.78 o 
  -5  -9  12       60.24       82.83     18.20 o 
  -4  -9  12        0.08        0.00     11.41 o 
  -3  -9  12        0.50       14.24      8.95 o 
  -2  -9  12       12.98       35.90     24.08 o 
  -1  -9  12       21.46       25.20     10.83 o 
   0  -9  12       98.38       94.30     16.59 o 
   1  -9  12       11.63       15.10      7.84 o 
   2  -9  12       36.03       50.97     47.07 o 
   3  -9  12       69.39       89.06     17.87 o 
   4  -9  12        3.76        6.15      7.33 o 
   5  -9  12        4.75        0.00      6.10 o 
  -8  -8  12       16.94       18.99     15.13 o 
  -7  -8  12        0.25        6.20     20.50 o 
  -6  -8  12       16.29        6.95      9.10 o 
  -5  -8  12       12.34       13.40     10.13 o 
  -4  -8  12       60.06       50.81     13.30 o 
  -3  -8  12       25.61       36.57     10.27 o 
  -2  -8  12       27.17       19.63      7.90 o 
  -1  -8  12       15.86       12.15      6.93 o 
   0  -8  12        2.52        5.52      5.70 o 
   1  -8  12       40.21       60.76     12.62 o 
   2  -8  12       11.01        0.00      8.69 o 
   3  -8  12        4.66        0.10      3.45 o 
   4  -8  12        0.88        6.10      7.13 o 
   5  -8  12        4.91       11.20      5.75 o 
  -8  -7  12       22.09       24.84     10.57 o 
  -7  -7  12        2.59       10.26     22.02 o 
  -6  -7  12       64.97       77.50     18.58 o 
  -5  -7  12        4.37        0.00      7.39 o 
  -4  -7  12       17.64       21.94      8.39 o 
  -3  -7  12      137.34      140.58     20.72 o 
  -2  -7  12        0.07        7.24      9.21 o 
  -1  -7  12        3.29        0.65      5.63 o 
   0  -7  12        0.57        7.32      5.88 o 
   1  -7  12       13.73       25.31     16.24 o 
   2  -7  12       29.52       36.37      6.59 o 
   3  -7  12       15.65        4.41      4.11 o 
   4  -7  12        6.62       17.57      7.19 o 
   5  -7  12        0.02        9.47      6.15 o 
   6  -7  12        0.03        0.00      4.17 o 
  -9  -6  12        1.20        0.58      5.92 o 
  -8  -6  12        3.46       11.49      8.57 o 
  -7  -6  12       48.78       40.98     11.39 o 
  -6  -6  12      143.25      132.97     20.68 o 
  -5  -6  12      126.62      125.25     19.54 o 
  -4  -6  12      256.41      274.41     33.50 o 
  -3  -6  12      153.48      148.51     20.47 o 
  -2  -6  12       27.05       37.60     10.64 o 
  -1  -6  12       87.13       84.08     13.29 o 
   0  -6  12       56.96       78.73     47.13 o 
   1  -6  12       12.56       16.08      8.44 o 
   2  -6  12       23.61       13.18     12.04 o 
   3  -6  12        6.99       10.56      6.10 o 
   4  -6  12       66.85       88.90     18.82 o 
   5  -6  12        1.56       15.07      8.50 o 
   6  -6  12        0.51        0.00      6.58 o 
  -9  -5  12       15.41       28.99     15.59 o 
  -8  -5  12        5.14       24.00      8.97 o 
  -7  -5  12       70.65       76.23     16.14 o 
  -6  -5  12       49.74       70.92     13.32 o 
  -5  -5  12        1.05        0.00      4.46 o 
  -4  -5  12       23.23       37.06     11.03 o 
  -3  -5  12       16.67       26.03      3.93 o 
  -2  -5  12        5.47        9.70      3.27 o 
  -1  -5  12      377.24      568.40    630.51 o 
   0  -5  12       14.13        8.82      4.47 o 
   1  -5  12      150.74      179.45     22.42 o 
   2  -5  12        0.87        1.17      6.40 o 
   3  -5  12        2.38       18.61      5.85 o 
   4  -5  12       33.85       69.00     11.09 o 
   5  -5  12        9.97       15.47      9.64 o 
   6  -5  12        0.81        0.00      9.45 o 
  -9  -4  12       47.31       50.18     20.14 o 
  -8  -4  12        2.23        5.64      4.10 o 
  -7  -4  12        1.61        0.00      3.62 o 
  -6  -4  12        0.56        0.00      3.84 o 
  -5  -4  12       16.46       19.26      7.36 o 
  -4  -4  12        0.67        0.00      3.16 o 
  -3  -4  12       23.03       23.21      5.51 o 
  -2  -4  12       31.08       55.45     41.88 o 
  -1  -4  12      124.50      149.46     13.98 o 
   0  -4  12        0.85       11.16      6.32 o 
   1  -4  12       60.19       73.94     10.79 o 
   2  -4  12        0.19        0.00      3.74 o 
   3  -4  12      167.88      218.47     22.83 o 
   4  -4  12       24.73        8.83      6.99 o 
   5  -4  12       23.18       19.42     16.58 o 
   6  -4  12        9.44        4.35      7.86 o 
  -9  -3  12       14.09        7.41      8.84 o 
  -8  -3  12        0.34        4.99      5.04 o 
  -7  -3  12        0.92        0.38      3.10 o 
  -6  -3  12       27.39       35.82      6.38 o 
  -5  -3  12       14.42       20.14      5.29 o 
  -4  -3  12       93.85      203.03    240.71 o 
  -3  -3  12       39.69       38.34     11.26 o 
  -2  -3  12       21.65       31.82     13.78 o 
  -1  -3  12       97.41      126.73     12.22 o 
   0  -3  12        7.59       16.02      7.77 o 
   1  -3  12       11.28       11.68      4.78 o 
   2  -3  12        0.04        7.96      4.22 o 
   3  -3  12      132.98      158.33     16.38 o 
   4  -3  12       14.31       18.24      6.35 o 
   5  -3  12       19.49       34.09     12.74 o 
   6  -3  12        0.93       16.84     10.39 o 
  -9  -2  12        4.29        1.22      7.87 o 
  -8  -2  12        3.20        0.00      6.19 o 
  -7  -2  12       22.42       31.49     13.06 o 
  -6  -2  12       16.78       21.87     29.47 o 
  -5  -2  12        7.51       12.04      4.67 o 
  -4  -2  12        1.46        0.00      3.57 o 
  -3  -2  12      243.39      235.15     20.06 o 
  -2  -2  12       26.52       18.84      5.63 o 
  -1  -2  12       38.93       25.27      5.90 o 
   0  -2  12      118.01       97.03     10.06 o 
   1  -2  12       22.86       29.08      9.32 o 
   2  -2  12       35.87       41.90      7.33 o 
   3  -2  12        3.66       18.95      6.08 o 
   4  -2  12        3.05        2.95     12.89 o 
   5  -2  12        1.38        0.00      8.23 o 
   6  -2  12        6.19       12.02      9.46 o 
  -9  -1  12        0.78        3.43      8.41 o 
  -8  -1  12       19.58       19.13      7.81 o 
  -7  -1  12       10.48       13.82      4.92 o 
  -6  -1  12       55.11       57.04      8.40 o 
  -5  -1  12       11.43       11.30      4.43 o 
  -4  -1  12      532.61      598.98     48.53 o 
  -3  -1  12      351.40      355.62     27.24 o 
  -2  -1  12      139.58      139.18     13.82 o 
  -1  -1  12      202.91      207.70     18.11 o 
   0  -1  12       10.02       15.87      6.00 o 
   1  -1  12        9.09        5.95      6.61 o 
   2  -1  12       13.75       17.13      7.48 o 
   3  -1  12       10.12       28.13     10.15 o 
   4  -1  12        8.03       15.06      8.77 o 
   5  -1  12       15.74       17.00      9.97 o 
   6  -1  12        0.16        0.00      7.42 o 
  -9   0  12        4.56       11.42      7.61 o 
  -8   0  12       58.65       51.73     13.88 o 
  -7   0  12       79.39       69.74     12.09 o 
  -6   0  12      173.23      181.19     17.32 o 
  -5   0  12       36.99       61.59      9.18 o 
  -4   0  12      105.16      103.92     11.72 o 
  -3   0  12       13.26       18.02      5.14 o 
  -2   0  12       52.27       46.06      6.67 o 
  -1   0  12      386.46      405.66     30.02 o 
   0   0  12        1.75        3.34      2.81 o 
   1   0  12        0.03       18.75      8.77 o 
   2   0  12        4.03       16.49      7.61 o 
   3   0  12       23.99       25.02     13.46 o 
   4   0  12        0.56        0.00      6.97 o 
   5   0  12        0.45        0.00      6.51 o 
   6   0  12        0.12        6.32     10.34 o 
  -9   1  12        9.64        6.86      7.65 o 
  -8   1  12        3.45        1.53      5.10 o 
  -7   1  12       67.41       72.89      9.94 o 
  -6   1  12      171.42      167.32     18.37 o 
  -5   1  12       24.02       34.01      7.42 o 
  -4   1  12       20.98       29.41      7.70 o 
  -3   1  12        0.76        0.00      3.08 o 
  -2   1  12      106.80      109.55     15.92 o 
  -1   1  12       52.54       44.45      5.83 o 
   0   1  12       11.98        5.68      6.97 o 
   1   1  12        0.10        6.96      6.18 o 
   2   1  12       12.64       24.15      8.70 o 
   3   1  12       11.00       10.09      7.27 o 
   4   1  12       19.04       17.00     20.58 o 
   5   1  12        1.65        3.19     10.69 o 
  -9   2  12        0.34        4.39      6.83 o 
  -8   2  12        0.35        0.00      6.22 o 
  -7   2  12        4.29        0.00      8.01 o 
  -6   2  12       16.74       11.35      5.29 o 
  -5   2  12        9.99        6.40      3.68 o 
  -4   2  12       54.16       57.54      8.46 o 
  -3   2  12        1.66        0.73      3.30 o 
  -2   2  12        0.82        0.99      3.47 o 
  -1   2  12       74.40       70.29     12.78 o 
   0   2  12        0.35        0.00      8.12 o 
   1   2  12       13.93       14.35      8.08 o 
   2   2  12       11.87       12.58      7.32 o 
   3   2  12        2.78        0.00      7.93 o 
   4   2  12        6.16        3.31      7.15 o 
   5   2  12        1.00        4.13      8.75 o 
  -9   3  12        9.21        8.43      7.92 o 
  -8   3  12        1.68        3.67      6.39 o 
  -7   3  12       10.42        6.14      5.67 o 
  -6   3  12        0.86        2.47      4.75 o 
  -5   3  12       11.51       16.09      8.73 o 
  -4   3  12        0.07        2.24      3.63 o 
  -3   3  12       14.28       20.32      5.61 o 
  -2   3  12        0.67        0.00      2.76 o 
  -1   3  12       48.99       60.72     15.34 o 
   0   3  12        1.46        0.28     10.69 o 
   1   3  12        1.32        7.37      7.37 o 
   2   3  12       13.27       21.12      9.34 o 
   3   3  12        0.08        5.07      7.44 o 
   4   3  12        3.34        0.00      9.89 o 
  -9   4  12        1.73        1.21      6.09 o 
  -8   4  12        4.68        0.00      4.77 o 
  -7   4  12        0.00        5.70     10.32 o 
  -6   4  12        2.23        7.61      4.80 o 
  -5   4  12        0.36        4.41      4.22 o 
  -4   4  12       12.62       15.54      5.42 o 
  -3   4  12       18.64       21.73      5.97 o 
  -2   4  12        1.33        0.00     10.97 o 
  -1   4  12        7.34        0.00      5.10 o 
   0   4  12        4.67       16.63      8.45 o 
   1   4  12       24.31       25.92     11.14 o 
   2   4  12       12.76       10.33      9.10 o 
   3   4  12        4.99        3.35      7.15 o 
   4   4  12        0.00        0.21      8.03 o 
  -8   5  12        0.34        0.00      6.40 o 
  -7   5  12        0.41        0.11      5.24 o 
  -6   5  12       15.86       11.68      6.91 o 
  -5   5  12       37.46       43.70      9.93 o 
  -4   5  12        3.90        6.01      4.57 o 
  -3   5  12       29.32       44.06     13.15 o 
  -2   5  12        0.40        0.00     10.11 o 
  -1   5  12       56.07       71.09     15.88 o 
   0   5  12       98.22       77.28     16.21 o 
   1   5  12        3.73        6.67      7.86 o 
   2   5  12       51.90       50.61     13.94 o 
   3   5  12        2.67       42.57     19.68 o 
  -7   6  12        0.55        3.50      6.48 o 
  -6   6  12        0.01        7.76      5.86 o 
  -5   6  12        8.96        0.00      3.70 o 
  -4   6  12        5.16        6.57      6.17 o 
  -3   6  12        1.42        0.00      5.79 o 
  -2   6  12       19.39       35.01     11.99 o 
  -1   6  12       34.96       42.77     12.68 o 
   0   6  12        4.76       16.61     13.17 o 
   1   6  12       13.84       19.79     15.20 o 
   2   6  12        1.15        0.70     16.17 o 
  -6   7  12        6.90        5.40      6.83 o 
  -5   7  12        0.67        0.00      8.09 o 
  -4   7  12        6.58        0.75      5.63 o 
  -3   7  12        0.01        6.49      9.69 o 
  -2   7  12        1.96        0.00      9.83 o 
  -1   7  12       19.07        8.34     13.00 o 
   0   7  12        0.09        0.00      8.99 o 
   1   7  12        7.38       29.67     20.18 o 
  -5   8  12        2.40        3.47      9.67 o 
  -4   8  12        0.88        0.00      5.23 o 
  -3   8  12        0.93        2.16      7.87 o 
  -2   8  12        3.77        2.32      9.75 o 
  -1   8  12        7.69       13.84     10.22 o 
  -3 -12  13        4.35        7.34      8.33 o 
  -2 -12  13        1.31        2.34      6.40 o 
  -1 -12  13        0.63        3.67      7.45 o 
   0 -12  13        0.10        0.00      7.74 o 
   1 -12  13        0.69       10.83      9.21 o 
   2 -12  13        5.31       12.85     12.85 o 
  -5 -11  13        5.14        4.69      7.67 o 
  -4 -11  13        1.00        3.95      7.38 o 
  -3 -11  13       89.14       88.76     20.39 o 
  -2 -11  13       17.66       16.65      9.81 o 
  -1 -11  13       20.99       37.81     12.40 o 
   0 -11  13        2.76        0.00      6.69 o 
   1 -11  13        9.51       18.81     26.53 o 
   2 -11  13        8.63        9.09      7.95 o 
   3 -11  13        0.61        2.15     19.78 o 
  -6 -10  13       16.02       28.91     12.12 o 
  -5 -10  13       29.46       38.00     18.12 o 
  -4 -10  13       32.85       29.01     11.00 o 
  -3 -10  13       25.38       19.47      9.08 o 
  -2 -10  13        0.16        1.92      6.61 o 
  -1 -10  13        6.99       11.61      8.04 o 
   0 -10  13       10.72        3.67      6.12 o 
   1 -10  13        7.44       10.13      9.64 o 
   2 -10  13        0.92        0.00     14.15 o 
   3 -10  13        5.73        5.91      7.32 o 
   4 -10  13        0.62       22.71      9.98 o 
  -7  -9  13        0.58        0.00      7.68 o 
  -6  -9  13       35.03       52.31     15.54 o 
  -5  -9  13        8.86       11.43      8.27 o 
  -4  -9  13       64.15       81.60     17.01 o 
  -3  -9  13       41.37       47.95     12.82 o 
  -2  -9  13       13.13       10.81      7.56 o 
  -1  -9  13       18.06       33.47     19.57 o 
   0  -9  13       16.86       16.20      8.59 o 
   1  -9  13        6.07        3.12      5.77 o 
   2  -9  13        0.46        6.49     10.05 o 
   3  -9  13        1.29        7.09      8.70 o 
   4  -9  13        3.78        2.39      6.92 o 
  -7  -8  13       21.43       20.80     10.57 o 
  -6  -8  13        7.68        3.76      6.73 o 
  -5  -8  13       21.49       20.56     13.39 o 
  -4  -8  13        1.73        9.34      6.91 o 
  -3  -8  13       11.57       18.08      8.01 o 
  -2  -8  13        5.19        9.71      7.47 o 
  -1  -8  13       94.84       99.28     19.49 o 
   0  -8  13        3.78        2.24      7.94 o 
   1  -8  13       30.55       67.63     54.83 o 
   2  -8  13       12.28        6.62      6.26 o 
   3  -8  13        0.07        0.00      5.99 o 
   4  -8  13       11.27       11.62     11.66 o 
   5  -8  13        3.62        2.21      6.42 o 
  -8  -7  13        0.16        2.64     16.50 o 
  -7  -7  13        0.32       11.61      8.99 o 
  -6  -7  13        0.36        1.47      6.09 o 
  -5  -7  13       96.06      100.56     18.91 o 
  -4  -7  13        0.45       12.97      8.45 o 
  -3  -7  13        1.80        0.00      5.84 o 
  -2  -7  13       63.35       39.05     13.39 o 
  -1  -7  13        0.05        0.00      6.23 o 
   0  -7  13        6.10       13.58      8.60 o 
   1  -7  13        8.15        8.64      6.10 o 
   2  -7  13        4.25        3.11      3.90 o 
   3  -7  13        0.25        6.85      8.78 o 
   4  -7  13        9.12       16.36      6.34 o 
   5  -7  13        3.63        0.00      5.19 o 
  -8  -6  13        0.22        0.00      7.41 o 
  -7  -6  13       38.95       40.81     13.19 o 
  -6  -6  13        1.83       17.47     15.74 o 
  -5  -6  13        1.32        7.97      6.92 o 
  -4  -6  13        7.14        0.05      5.12 o 
  -3  -6  13       28.89       27.59      9.69 o 
  -2  -6  13        2.25        0.00      9.57 o 
  -1  -6  13        4.36       16.41     59.09 o 
   0  -6  13       16.71       26.24      6.12 o 
   1  -6  13       25.13       27.51      6.91 o 
   2  -6  13        0.65        9.78     17.33 o 
   3  -6  13        2.63        4.52      4.67 o 
   4  -6  13        0.49        4.81      5.13 o 
   5  -6  13        3.53        0.00      6.97 o 
  -8  -5  13       31.76       39.59     11.27 o 
  -7  -5  13       12.13        7.31      7.34 o 
  -6  -5  13       17.03       12.42      7.92 o 
  -5  -5  13        1.04        0.00      7.73 o 
  -4  -5  13        1.76        2.97      5.43 o 
  -3  -5  13       10.99       13.20      7.65 o 
  -2  -5  13       11.96        6.33     10.20 o 
  -1  -5  13        9.64        6.65      3.47 o 
   0  -5  13       67.83       62.02      8.89 o 
   1  -5  13       42.85       30.91      8.82 o 
   2  -5  13       38.19       22.33     13.49 o 
   3  -5  13       89.49       99.17     13.25 o 
   4  -5  13        4.86        5.22      5.48 o 
   5  -5  13        6.45       19.89     11.48 o 
  -9  -4  13        2.39        2.60     11.41 o 
  -8  -4  13        7.84        3.31      6.27 o 
  -7  -4  13        0.86        2.79      5.62 o 
  -6  -4  13        2.52        1.62      7.41 o 
  -5  -4  13        0.73        0.00      3.09 o 
  -4  -4  13       39.66       83.41    136.67 o 
  -3  -4  13        0.04        0.00     10.36 o 
  -2  -4  13        0.81        4.85      3.74 o 
  -1  -4  13       21.10       48.63     10.53 o 
   0  -4  13        0.99        4.05      3.24 o 
   1  -4  13        2.88        1.11      5.79 o 
   2  -4  13       47.06       46.75      8.86 o 
   3  -4  13      125.95      124.63     15.60 o 
   4  -4  13       13.39       21.85      7.91 o 
   5  -4  13        0.03        0.00      6.96 o 
  -9  -3  13        8.96        8.32      7.32 o 
  -8  -3  13        3.73        0.00      5.50 o 
  -7  -3  13        2.63        9.19      5.99 o 
  -6  -3  13        0.24       14.15     14.43 o 
  -5  -3  13       27.13       26.28      7.35 o 
  -4  -3  13        7.55        9.11     15.74 o 
  -3  -3  13       30.42       17.79     11.70 o 
  -2  -3  13        7.83       11.01      8.96 o 
  -1  -3  13        8.68       12.70      6.09 o 
   0  -3  13        0.00        4.19      4.68 o 
   1  -3  13       62.83       71.84      9.93 o 
   2  -3  13       23.68       25.36      6.57 o 
   3  -3  13       42.65       40.67      8.03 o 
   4  -3  13       19.38       29.99     12.23 o 
   5  -3  13        6.89        5.50      7.69 o 
  -9  -2  13        0.42        2.71      5.43 o 
  -8  -2  13        0.14        4.03      4.07 o 
  -7  -2  13        6.53        0.00      4.39 o 
  -6  -2  13       20.89       24.02      6.68 o 
  -5  -2  13       68.68       73.59     21.55 o 
  -4  -2  13        2.39        0.00      3.31 o 
  -3  -2  13        0.12        0.00      4.78 o 
  -2  -2  13       12.14       16.60      4.54 o 
  -1  -2  13       18.74       26.76      6.66 o 
   0  -2  13        0.72        8.07      3.97 o 
   1  -2  13      122.11      100.20     11.13 o 
   2  -2  13       18.08       35.50      6.72 o 
   3  -2  13        0.09        7.30      6.76 o 
   4  -2  13       35.35       35.90     12.57 o 
   5  -2  13        1.00        5.96      9.07 o 
  -9  -1  13        2.35        5.76      6.88 o 
  -8  -1  13        0.14        1.01      5.85 o 
  -7  -1  13      250.32      226.55     22.17 o 
  -6  -1  13       42.05       39.58      8.31 o 
  -5  -1  13       22.31       29.48      6.99 o 
  -4  -1  13       94.59      103.20     12.17 o 
  -3  -1  13       36.96       30.78      6.71 o 
  -2  -1  13        3.13        0.63      3.71 o 
  -1  -1  13        0.18        0.00      3.43 o 
   0  -1  13      225.10      197.35     16.81 o 
   1  -1  13       16.66       18.03      4.85 o 
   2  -1  13        0.58       33.31     21.91 o 
   3  -1  13       10.07        2.92     14.01 o 
   4  -1  13       18.15       19.63     10.42 o 
   5  -1  13        5.22       14.33     11.17 o 
  -9   0  13        0.69        2.05      5.48 o 
  -8   0  13        0.53        0.00      7.47 o 
  -7   0  13      223.37      204.33     20.37 o 
  -6   0  13       78.69       60.29      9.70 o 
  -5   0  13       30.19       26.51      7.15 o 
  -4   0  13      150.30      139.31     15.92 o 
  -3   0  13       64.89       54.11      8.64 o 
  -2   0  13      100.13      111.63     11.90 o 
  -1   0  13      182.44      161.27     14.52 o 
   0   0  13       83.12       85.15     15.14 o 
   1   0  13        1.16        0.00     10.18 o 
   2   0  13       11.20        9.17     14.98 o 
   3   0  13       12.23        8.72     13.39 o 
   4   0  13        2.57        9.51     14.30 o 
   5   0  13        0.62        1.59      6.91 o 
  -9   1  13       14.79       20.92     15.59 o 
  -8   1  13       48.09       51.03     12.25 o 
  -7   1  13        6.01        6.32      6.51 o 
  -6   1  13       48.08       37.05      7.76 o 
  -5   1  13        2.81        0.00      4.32 o 
  -4   1  13       38.57       41.10      9.08 o 
  -3   1  13       43.75       43.58      8.05 o 
  -2   1  13       26.67       30.41      5.97 o 
  -1   1  13        0.38        1.84      4.58 o 
   0   1  13        0.80        7.18      7.09 o 
   1   1  13       24.49       22.77     10.00 o 
   2   1  13       11.94       16.96      8.44 o 
   3   1  13       12.31       11.59      8.03 o 
   4   1  13        0.94        0.00      8.34 o 
  -9   2  13        5.52        2.20      5.92 o 
  -8   2  13       13.23       25.02     12.82 o 
  -7   2  13        0.66        0.00      5.17 o 
  -6   2  13       34.63       46.52     14.56 o 
  -5   2  13        4.01        1.13      4.28 o 
  -4   2  13        0.57        3.30      3.83 o 
  -3   2  13       36.52       37.84      8.75 o 
  -2   2  13       15.34       21.81      4.94 o 
  -1   2  13        1.85        4.67      6.09 o 
   0   2  13        3.44       21.21     18.23 o 
   1   2  13        7.02       15.05      8.37 o 
   2   2  13        2.92        0.22      6.93 o 
   3   2  13       18.38       12.65     14.62 o 
   4   2  13        4.01        4.12     10.69 o 
  -8   3  13       25.86       34.34     11.05 o 
  -7   3  13        2.47        1.80      5.46 o 
  -6   3  13       14.83       20.59      7.45 o 
  -5   3  13        5.07       18.38      6.64 o 
  -4   3  13        0.16        0.00      3.90 o 
  -3   3  13        0.04        0.00      3.22 o 
  -2   3  13       36.61       42.82     11.20 o 
  -1   3  13        5.17       23.68     13.14 o 
   0   3  13        0.32        3.29      6.33 o 
   1   3  13       11.70       12.15      8.84 o 
   2   3  13        0.68        8.25      8.09 o 
   3   3  13        2.99        0.00      6.48 o 
  -8   4  13        0.25        7.06      7.23 o 
  -7   4  13        0.00        7.79      6.32 o 
  -6   4  13        6.59        4.85      4.69 o 
  -5   4  13       10.25       11.51      5.44 o 
  -4   4  13       56.12       59.23      9.22 o 
  -3   4  13       17.76       33.96     10.21 o 
  -2   4  13        4.36        4.52      9.89 o 
  -1   4  13        7.38       25.75     15.67 o 
   0   4  13       70.07       51.04     14.72 o 
   1   4  13        2.27        0.00      8.28 o 
   2   4  13        0.14        0.00      6.20 o 
   3   4  13        1.23        5.27      7.45 o 
  -7   5  13        6.03        3.47      5.48 o 
  -6   5  13        5.17        0.00      5.23 o 
  -5   5  13       43.32       43.73      9.56 o 
  -4   5  13       66.64       72.63     29.46 o 
  -3   5  13        0.08        7.17      8.05 o 
  -2   5  13       12.92       24.79     19.49 o 
  -1   5  13        9.66       17.12     15.59 o 
   0   5  13       16.17       45.57     13.52 o 
   1   5  13        5.38        7.04     11.19 o 
   2   5  13        0.47        1.88     11.62 o 
  -6   6  13       18.22       13.99     12.85 o 
  -5   6  13        1.03        0.00      4.37 o 
  -4   6  13        0.08        0.00      6.10 o 
  -3   6  13        2.98        8.98      7.18 o 
  -2   6  13       86.18       89.69     22.05 o 
  -1   6  13       61.82       48.47     23.54 o 
   0   6  13        0.41        5.76      9.88 o 
   1   6  13        0.02        0.00      9.52 o 
  -5   7  13        0.88        0.00     12.06 o 
  -4   7  13        0.20        0.00      7.40 o 
  -3   7  13        0.25        0.00      8.54 o 
  -2   7  13        2.16        5.47     12.55 o 
  -1   7  13       19.26       18.60     12.60 o 
  -2 -12  14       28.22       37.87     13.93 o 
  -1 -12  14       14.92       12.85      9.60 o 
   0 -12  14        2.33        2.95      7.02 o 
  -4 -11  14        6.47        0.83      9.42 o 
  -3 -11  14        0.72        0.00      7.51 o 
  -2 -11  14        4.59       18.15     13.65 o 
  -1 -11  14        7.29       21.20     14.95 o 
   0 -11  14        0.07        0.00      7.22 o 
   1 -11  14       11.78       15.83     11.00 o 
   2 -11  14       15.19       28.09     17.01 o 
  -5 -10  14       18.15        1.27      6.57 o 
  -4 -10  14       83.75      108.94     21.74 o 
  -3 -10  14        7.36       17.78      9.31 o 
  -2 -10  14        1.41        2.17      6.27 o 
  -1 -10  14       12.22       15.10     11.34 o 
   0 -10  14        4.17        3.90      7.25 o 
   1 -10  14       14.80       10.49      9.64 o 
   2 -10  14        0.00        9.96     38.81 o 
   3 -10  14        2.37        2.74      9.31 o 
  -6  -9  14        0.40       70.61     47.47 o 
  -5  -9  14       14.81       22.85     10.71 o 
  -4  -9  14       16.27       12.44      8.23 o 
  -3  -9  14        6.57        5.29      6.56 o 
  -2  -9  14        6.48       11.71      8.33 o 
  -1  -9  14        4.56        6.12      7.26 o 
   0  -9  14        0.17        0.00     14.30 o 
   1  -9  14        8.23       33.04     77.61 o 
   2  -9  14        0.58        0.90      5.53 o 
   3  -9  14        1.29       15.21     10.11 o 
  -7  -8  14        1.56       16.65     10.91 o 
  -6  -8  14       95.68      115.25     26.29 o 
  -5  -8  14       32.83       42.88     13.30 o 
  -4  -8  14       55.49       59.34     14.73 o 
  -3  -8  14       30.64       37.84     12.22 o 
  -2  -8  14        1.15        2.00      5.48 o 
  -1  -8  14        3.24       12.85      9.24 o 
   0  -8  14        3.83       13.95     53.75 o 
   1  -8  14        1.35        2.81      6.47 o 
   2  -8  14        0.81        0.00      6.30 o 
   3  -8  14        5.75        6.88      8.57 o 
   4  -8  14        0.03        5.29     13.57 o 
  -7  -7  14        8.47       15.23     10.49 o 
  -6  -7  14        3.97        0.00     11.19 o 
  -5  -7  14       14.11        6.07      8.56 o 
  -4  -7  14        4.76        0.00      6.47 o 
  -3  -7  14        0.13        2.25      5.99 o 
  -2  -7  14       12.48       22.51      8.63 o 
  -1  -7  14       27.06       54.78     58.62 o 
   0  -7  14       84.21      104.49     20.94 o 
   1  -7  14        0.02        8.77      7.03 o 
   2  -7  14        6.48       10.25      6.71 o 
   3  -7  14        1.61        6.00      6.06 o 
   4  -7  14        1.91        7.36     10.52 o 
  -8  -6  14       10.26        7.17      7.64 o 
  -7  -6  14        1.41        0.00      7.61 o 
  -6  -6  14       34.45       58.45     23.97 o 
  -5  -6  14       56.73       56.86     17.17 o 
  -4  -6  14        2.21        3.56      5.94 o 
  -3  -6  14        2.43        0.00      6.35 o 
  -2  -6  14       14.87       16.69     11.08 o 
  -1  -6  14        1.29        0.00      8.76 o 
   0  -6  14       15.32       19.19      7.58 o 
   1  -6  14        2.51        3.45      4.40 o 
   2  -6  14       93.21      103.26     15.79 o 
   3  -6  14        0.04        0.12      3.80 o 
   4  -6  14        0.48       15.73      6.80 o 
  -8  -5  14        4.34        0.00     11.12 o 
  -7  -5  14        5.49        4.31      7.08 o 
  -6  -5  14        4.21        0.00      6.97 o 
  -5  -5  14        6.67       21.61      9.99 o 
  -4  -5  14        2.44        3.90      7.58 o 
  -3  -5  14       30.12       67.43     78.30 o 
  -2  -5  14        1.57        0.00      5.11 o 
  -1  -5  14        5.14        7.86      4.04 o 
   0  -5  14        2.95        9.61      5.06 o 
   1  -5  14        0.41        2.43      4.15 o 
   2  -5  14       51.48       70.86     11.44 o 
   3  -5  14        4.18       17.37     10.80 o 
   4  -5  14        0.64        0.00      4.75 o 
   5  -5  14        1.90        0.00     11.47 o 
  -8  -4  14        1.08        0.00      6.01 o 
  -7  -4  14        4.11       13.63      7.90 o 
  -6  -4  14        1.21       68.34    138.84 o 
  -5  -4  14       10.00       11.00     19.50 o 
  -4  -4  14       43.32       89.75    109.71 o 
  -3  -4  14        3.17        0.00      3.68 o 
  -2  -4  14        0.55        0.73      3.28 o 
  -1  -4  14        5.50        0.00      3.60 o 
   0  -4  14       16.91       22.26      5.36 o 
   1  -4  14       57.86       67.88      9.95 o 
   2  -4  14        5.83       12.13      9.33 o 
   3  -4  14        0.23        5.94      5.63 o 
   4  -4  14        7.76       12.23      8.37 o 
   5  -4  14        0.13        0.00      6.61 o 
  -8  -3  14        1.20       15.58     15.35 o 
  -7  -3  14        0.03       11.14     25.90 o 
  -6  -3  14       35.77       18.95      6.03 o 
  -5  -3  14        0.01        0.00      3.57 o 
  -4  -3  14       41.01       25.65     12.23 o 
  -3  -3  14        7.21       11.97      7.43 o 
  -2  -3  14        1.69        2.10      4.75 o 
  -1  -3  14        6.07        4.72      5.92 o 
   0  -3  14        0.77       10.08      4.34 o 
   1  -3  14       14.14       12.87      4.90 o 
   2  -3  14        7.91        8.51     10.65 o 
   3  -3  14       10.10       18.33     16.03 o 
   4  -3  14        0.00        1.89      6.96 o 
   5  -3  14        6.31        9.63      9.25 o 
  -9  -2  14        0.37        0.29      5.22 o 
  -8  -2  14        0.42        4.44      5.27 o 
  -7  -2  14       10.71        0.00      4.28 o 
  -6  -2  14       19.25       31.23      7.81 o 
  -5  -2  14       77.54       79.36     11.24 o 
  -4  -2  14       20.23       29.62      6.32 o 
  -3  -2  14        0.00        2.94      5.04 o 
  -2  -2  14       22.62       18.48      5.17 o 
  -1  -2  14      126.71      107.53     15.79 o 
   0  -2  14       28.91       29.38      7.59 o 
   1  -2  14       15.69        8.64      4.77 o 
   2  -2  14        0.69        6.57     10.54 o 
   3  -2  14        8.89       10.62      8.81 o 
   4  -2  14       13.00        9.31      8.68 o 
  -9  -1  14        0.71        1.37      5.43 o 
  -8  -1  14        4.59        0.00      6.24 o 
  -7  -1  14       14.78       14.21      6.30 o 
  -6  -1  14      155.54      120.13     16.30 o 
  -5  -1  14       56.87       37.32      7.83 o 
  -4  -1  14       16.09       16.25      5.58 o 
  -3  -1  14       85.59      103.06     12.70 o 
  -2  -1  14        0.11        6.99      4.16 o 
  -1  -1  14       10.29       15.33      7.07 o 
   0  -1  14       53.31       40.87      6.92 o 
   1  -1  14       17.74       20.07      8.01 o 
   2  -1  14        0.35        0.00      5.23 o 
   3  -1  14        8.09        0.00      6.23 o 
   4  -1  14       24.10       33.05     13.23 o 
  -8   0  14       44.53       48.91     11.68 o 
  -7   0  14        1.74        0.00      4.46 o 
  -6   0  14        0.97        0.00      5.58 o 
  -5   0  14       30.24       30.06      7.48 o 
  -4   0  14       33.04       44.31      8.89 o 
  -3   0  14      240.85      246.85     24.19 o 
  -2   0  14       63.99       66.76      9.30 o 
  -1   0  14       47.16       47.23      7.76 o 
   0   0  14       33.65       46.25     11.90 o 
   1   0  14        0.47       23.84     20.94 o 
   2   0  14        0.18        1.88     10.54 o 
   3   0  14       12.31        0.00      8.52 o 
   4   0  14        2.75        9.59      9.11 o 
  -8   1  14       58.50       58.29     14.38 o 
  -7   1  14        2.22        3.57      4.60 o 
  -6   1  14       26.23       33.73      8.61 o 
  -5   1  14        3.52        6.10      5.19 o 
  -4   1  14       29.96       33.80      7.68 o 
  -3   1  14       90.76       84.31     11.46 o 
  -2   1  14       60.89       46.39      7.60 o 
  -1   1  14        1.53        3.58      6.25 o 
   0   1  14        0.60       11.25      7.86 o 
   1   1  14        1.55        7.31     22.63 o 
   2   1  14       14.74       12.15      8.67 o 
   3   1  14       17.15       15.24     13.25 o 
  -8   2  14        0.60        0.00      6.33 o 
  -7   2  14       36.37       32.46     12.12 o 
  -6   2  14        5.72       15.96      5.90 o 
  -5   2  14        7.92       13.89      8.02 o 
  -4   2  14        3.31        0.09      3.18 o 
  -3   2  14        0.18        0.00      3.49 o 
  -2   2  14        7.03        0.00      6.76 o 
  -1   2  14        0.23        0.92      5.55 o 
   0   2  14       11.50       14.13      8.80 o 
   1   2  14        0.14        5.03     19.53 o 
   2   2  14        2.75        5.57      7.01 o 
   3   2  14        7.91        5.44      8.12 o 
  -8   3  14        0.39        0.00      6.73 o 
  -7   3  14        1.36       13.52      8.26 o 
  -6   3  14        0.16        0.00      4.72 o 
  -5   3  14       11.87        8.23      6.02 o 
  -4   3  14        3.23        5.44      4.95 o 
  -3   3  14        1.53        1.37      6.64 o 
  -2   3  14        2.01        0.00      6.42 o 
  -1   3  14        3.11        3.63      6.35 o 
   0   3  14        0.00        0.00      6.70 o 
   1   3  14        2.02       14.28     20.25 o 
   2   3  14        0.17        0.00      7.12 o 
  -7   4  14        2.65        5.77      6.43 o 
  -6   4  14        0.88        2.15      6.52 o 
  -5   4  14        3.09        4.80      6.07 o 
  -4   4  14        0.24        6.64     11.59 o 
  -3   4  14        1.08        1.47      5.30 o 
  -2   4  14        7.66        4.81      6.82 o 
  -1   4  14       16.25       23.07      9.95 o 
   0   4  14       14.93       29.52     14.09 o 
   1   4  14        2.49        4.30      8.41 o 
   2   4  14        1.47        7.58      8.62 o 
  -6   5  14        0.62        3.32      6.45 o 
  -5   5  14       10.71       12.73     10.20 o 
  -4   5  14        1.53        0.00      7.54 o 
  -3   5  14        0.36       11.74      8.76 o 
  -2   5  14        2.94        7.74      9.76 o 
  -1   5  14       53.26       53.16     18.84 o 
   0   5  14      138.61      192.65     35.74 o 
  -5   6  14        3.50        1.14      4.63 o 
  -4   6  14        0.11        6.90      7.74 o 
  -3   6  14       19.34       26.81     11.41 o 
  -2   6  14       26.97       16.40     16.03 o 
  -1   6  14       31.92       18.37     10.75 o 
  -2 -11  15       30.64       51.34     16.46 o 
  -1 -11  15        3.19       18.48     12.54 o 
   0 -11  15       11.01       12.07      9.32 o 
  -4 -10  15        5.95        0.00      8.32 o 
  -3 -10  15        1.35        2.16      6.60 o 
  -2 -10  15        7.05        7.46      8.43 o 
  -1 -10  15        1.98        5.31      7.65 o 
   0 -10  15        0.77        0.00      6.82 o 
   1 -10  15        1.20        3.89      9.83 o 
  -5  -9  15       22.10        5.34      7.78 o 
  -4  -9  15        3.93       14.19     17.87 o 
  -3  -9  15        0.58        4.36      6.97 o 
  -2  -9  15        3.80        4.93      7.80 o 
  -1  -9  15       31.38       28.94     11.95 o 
   0  -9  15       14.91       69.40    108.48 o 
   1  -9  15        2.30        0.00      6.50 o 
   2  -9  15        6.01       21.42     10.75 o 
  -6  -8  15       11.89       17.62     10.25 o 
  -5  -8  15       34.62       51.32     14.52 o 
  -4  -8  15       30.27       34.37     11.79 o 
  -3  -8  15        0.59        7.38      7.18 o 
  -2  -8  15       28.59       41.96     13.03 o 
  -1  -8  15        0.31        1.62     12.89 o 
   0  -8  15       21.53        8.14      9.09 o 
   1  -8  15        0.32        6.53      7.66 o 
   2  -8  15       12.40        3.37      6.44 o 
   3  -8  15        0.10        0.00      7.49 o 
  -7  -7  15       34.66       40.01     29.13 o 
  -6  -7  15        0.07        0.00      8.30 o 
  -5  -7  15       20.50       16.05      9.32 o 
  -4  -7  15       15.69       14.61      9.46 o 
  -3  -7  15        7.85        4.86      6.51 o 
  -2  -7  15        2.75       24.80     21.48 o 
  -1  -7  15        7.36        0.00     10.03 o 
   0  -7  15        3.75        1.80      6.17 o 
   1  -7  15        7.26        0.21      5.03 o 
   2  -7  15       22.78       11.81      7.47 o 
   3  -7  15        0.51        4.48      7.87 o 
  -7  -6  15       14.03        6.95      8.30 o 
  -6  -6  15        2.34       13.23      8.94 o 
  -5  -6  15        0.75        0.00      7.44 o 
  -4  -6  15        0.08       14.06      9.06 o 
  -3  -6  15        9.23       16.26     10.58 o 
  -2  -6  15        0.83        3.08      6.55 o 
  -1  -6  15        7.91       16.80      7.68 o 
   0  -6  15        0.02        0.00      5.70 o 
   1  -6  15        2.97        5.15      5.97 o 
   2  -6  15        6.35        0.00      4.04 o 
   3  -6  15        0.24        0.00      5.33 o 
   4  -6  15        0.14       14.82      8.99 o 
  -7  -5  15        6.70        0.00      9.53 o 
  -6  -5  15       14.82       12.20      8.22 o 
  -5  -5  15       17.16       36.29     59.24 o 
  -4  -5  15       53.26       72.59     45.48 o 
  -3  -5  15        2.19        5.56      7.65 o 
  -2  -5  15        5.13       12.38      6.77 o 
  -1  -5  15        0.00        0.00      3.80 o 
   0  -5  15       24.10       22.92      6.35 o 
   1  -5  15       85.47       85.69     12.50 o 
   2  -5  15        1.60        9.50      6.89 o 
   3  -5  15        0.15        2.34      5.13 o 
   4  -5  15        1.55       12.72     10.26 o 
  -8  -4  15        0.29        1.40      9.63 o 
  -7  -4  15        1.10       12.18     36.82 o 
  -6  -4  15        0.88        1.30     21.48 o 
  -5  -4  15       11.97       11.61      8.33 o 
  -4  -4  15       12.09        3.20      4.44 o 
  -3  -4  15        3.97        0.00      4.04 o 
  -2  -4  15       26.54       41.05      7.92 o 
  -1  -4  15        1.10        0.00      3.03 o 
   0  -4  15        0.21        7.60      7.47 o 
   1  -4  15       32.35       30.80      6.96 o 
   2  -4  15        4.46       12.53      6.26 o 
   3  -4  15        5.02        9.13      9.32 o 
   4  -4  15        2.58        9.04      8.42 o 
  -8  -3  15        0.03        0.00      6.73 o 
  -7  -3  15        0.39        6.36      4.70 o 
  -6  -3  15       22.56       32.66      7.99 o 
  -5  -3  15       39.45       20.97      7.99 o 
  -4  -3  15       28.30       32.85      7.36 o 
  -3  -3  15        2.70        1.62      3.53 o 
  -2  -3  15       44.17       53.31     10.00 o 
  -1  -3  15        0.11        0.02      3.50 o 
   0  -3  15       83.68       73.83     10.42 o 
   1  -3  15        2.21       16.32     11.66 o 
   2  -3  15        2.28       10.52     10.94 o 
   3  -3  15        3.56        6.87      8.28 o 
   4  -3  15        2.43        0.00      7.39 o 
  -8  -2  15        4.59       13.24      9.75 o 
  -7  -2  15        0.02        0.42      5.14 o 
  -6  -2  15       12.85       21.77      7.31 o 
  -5  -2  15        1.98       11.09      7.38 o 
  -4  -2  15        3.38        3.02      4.91 o 
  -3  -2  15       15.67       22.82      6.31 o 
  -2  -2  15       23.00       24.32      9.60 o 
  -1  -2  15        2.13        0.74      3.13 o 
   0  -2  15       34.71       38.32      7.33 o 
   1  -2  15        3.29        1.16      5.20 o 
   2  -2  15        7.02        2.31      6.82 o 
   3  -2  15        0.03        0.00      8.39 o 
  -8  -1  15        0.10        3.27      6.50 o 
  -7  -1  15        3.96        3.60      5.86 o 
  -6  -1  15        2.16        0.00      4.24 o 
  -5  -1  15        1.29        0.00      5.83 o 
  -4  -1  15       16.34       14.60      6.32 o 
  -3  -1  15       17.36       15.13      6.35 o 
  -2  -1  15       94.04       81.27     16.38 o 
  -1  -1  15        0.45        0.00      3.35 o 
   0  -1  15       33.08       23.31      9.83 o 
   1  -1  15       17.06       16.79     11.73 o 
   2  -1  15        9.88        0.00      7.62 o 
   3  -1  15        3.35        2.39     17.72 o 
  -8   0  15       12.98       19.79     10.63 o 
  -7   0  15      112.80      102.76     15.50 o 
  -6   0  15        0.20        0.00      4.76 o 
  -5   0  15        4.65        2.85      4.44 o 
  -4   0  15        5.48        0.00      3.69 o 
  -3   0  15        0.70        6.55      6.09 o 
  -2   0  15      112.04      104.95     13.31 o 
  -1   0  15        2.16        5.41      7.15 o 
   0   0  15       39.07       39.56     12.87 o 
   1   0  15       15.97       18.35     15.78 o 
   2   0  15        1.07        0.00      6.89 o 
   3   0  15        1.30        8.94      8.45 o 
  -7   1  15        0.01        6.39     14.73 o 
  -6   1  15        2.28        0.75      4.61 o 
  -5   1  15        4.79        4.15      5.04 o 
  -4   1  15        0.92        1.04      3.85 o 
  -3   1  15        1.23        0.00      4.41 o 
  -2   1  15        0.08        9.87      7.75 o 
  -1   1  15        2.71        0.00      6.64 o 
   0   1  15        6.55        0.00      7.51 o 
   1   1  15        0.53        1.37      8.70 o 
   2   1  15        0.03        0.00      8.95 o 
  -7   2  15       41.09       37.77     12.22 o 
  -6   2  15        0.09        2.09      3.74 o 
  -5   2  15        0.63        0.00      4.29 o 
  -4   2  15        9.42        5.97      4.93 o 
  -3   2  15        6.78        4.97      7.48 o 
  -2   2  15        3.38        1.10      5.30 o 
  -1   2  15        0.52        0.00      9.02 o 
   0   2  15        6.88        0.00      5.97 o 
   1   2  15        0.30        6.32     15.13 o 
   2   2  15        0.30        9.00      9.20 o 
  -7   3  15        2.97        0.76      5.94 o 
  -6   3  15        3.33        4.83      9.63 o 
  -5   3  15        1.47        9.24      5.17 o 
  -4   3  15       12.85        9.06      8.05 o 
  -3   3  15        0.00        3.62      7.18 o 
  -2   3  15        1.79        6.41     13.07 o 
  -1   3  15        3.14       13.46      9.45 o 
   0   3  15       15.87       22.94     12.16 o 
   1   3  15        0.20        0.00      8.16 o 
  -6   4  15        5.50        4.04      9.60 o 
  -5   4  15        1.12        9.10     10.76 o 
  -4   4  15        1.90        0.00      8.52 o 
  -2   4  15        0.01        2.21      6.57 o 
  -1   4  15        8.78        0.00      7.08 o 
   0   4  15        2.21        0.00      8.83 o 
  -4   5  15        0.48       13.69      9.75 o 
  -3   5  15       13.85        4.36      9.15 o 
  -2   5  15        2.52        3.43      9.75 o 
  -2 -10  16        1.41        0.00      6.74 o 
  -1 -10  16       25.21       23.81     22.20 o 
  -4  -9  16       12.97       10.72      9.39 o 
  -3  -9  16        3.56        0.00      7.30 o 
  -2  -9  16        0.01        0.00      8.92 o 
  -1  -9  16        0.55       12.61     25.27 o 
   0  -9  16        0.64        0.00      6.53 o 
   1  -9  16        2.30        0.00      8.22 o 
  -5  -8  16        1.99        0.00      8.50 o 
  -4  -8  16        0.27        0.00      9.50 o 
  -3  -8  16       13.53       22.13     22.02 o 
  -2  -8  16        2.13        3.49     11.61 o 
  -1  -8  16        1.67        0.00     17.80 o 
   0  -8  16        1.82        0.00      5.28 o 
   1  -8  16        0.85        0.00      6.73 o 
   2  -8  16        0.12        1.23      6.35 o 
  -6  -7  16        5.89       21.00     11.00 o 
  -5  -7  16        0.70        0.00      7.27 o 
  -4  -7  16        8.87        0.00      5.82 o 
  -3  -7  16       21.13       39.13     27.04 o 
  -2  -7  16       12.76       24.07     16.28 o 
  -1  -7  16        5.69        0.00      6.52 o 
   0  -7  16        2.42        0.00      5.29 o 
   1  -7  16        0.00        8.86      8.67 o 
   2  -7  16        0.02        1.04      6.44 o 
  -6  -6  16       17.68       17.43     12.68 o 
  -5  -6  16        8.26       23.29     40.43 o 
  -4  -6  16        2.81       17.16     44.65 o 
  -3  -6  16        0.78        0.00      5.77 o 
  -2  -6  16        4.02        3.33     11.52 o 
  -1  -6  16        5.35       21.38      9.15 o 
   0  -6  16        7.74        1.79     14.84 o 
   1  -6  16        6.76        3.44      7.06 o 
   2  -6  16       30.98       29.33     20.18 o 
  -7  -5  16        0.11        0.00     41.66 o 
  -6  -5  16        0.93        2.06     14.51 o 
  -5  -5  16        0.01        7.89     21.98 o 
  -4  -5  16        2.29        4.61     12.45 o 
  -3  -5  16       22.18       41.74     11.40 o 
  -2  -5  16        2.17        0.00      6.69 o 
  -1  -5  16        9.61       15.45     14.08 o 
   0  -5  16        0.34        5.60      5.95 o 
   1  -5  16       29.80       31.74      9.11 o 
   2  -5  16       27.24       30.47     20.40 o 
   3  -5  16        8.58        4.01      7.51 o 
  -7  -4  16        1.40        9.65      8.07 o 
  -6  -4  16        0.01        2.24      6.08 o 
  -5  -4  16        0.01        0.00     11.15 o 
  -4  -4  16       12.05       12.18      8.06 o 
  -3  -4  16        5.90        0.20      7.44 o 
  -2  -4  16        0.33        0.00      5.23 o 
  -1  -4  16       35.09       43.32      8.52 o 
   0  -4  16       14.99        8.09      9.51 o 
   1  -4  16        8.36        3.96      4.85 o 
   2  -4  16        2.82        0.00      6.24 o 
   3  -4  16        0.00        3.11      7.97 o 
  -7  -3  16       19.97       18.17      9.33 o 
  -6  -3  16       11.79       38.05     15.78 o 
  -5  -3  16        2.39        0.00      4.00 o 
  -4  -3  16       63.36       81.50     14.07 o 
  -3  -3  16        6.19        0.00      4.36 o 
  -2  -3  16        2.63        3.90      4.49 o 
  -1  -3  16        7.06        9.48      5.09 o 
   0  -3  16        9.46        8.61      5.33 o 
   1  -3  16       56.34       60.32     16.13 o 
   2  -3  16        3.55        3.86      7.21 o 
  -7  -2  16       33.90       31.89      9.52 o 
  -6  -2  16        0.53        0.91      3.77 o 
  -5  -2  16       21.63       24.56      7.21 o 
  -4  -2  16        0.48        2.22      4.20 o 
  -3  -2  16        9.81        3.73      7.47 o 
  -2  -2  16        6.28        3.40      4.31 o 
  -1  -2  16       19.09       26.61      8.23 o 
   0  -2  16        2.02        0.00      5.35 o 
   1  -2  16       11.12        7.18      9.57 o 
   2  -2  16        0.21        5.34      7.25 o 
  -7  -1  16        8.70       10.19     12.22 o 
  -6  -1  16        2.60       12.15      7.23 o 
  -5  -1  16        0.51        2.50      4.67 o 
  -4  -1  16        0.02        4.55      8.39 o 
  -3  -1  16        4.60        6.65      5.63 o 
  -2  -1  16       10.80       17.88      7.65 o 
  -1  -1  16       17.15        8.29      8.08 o 
   0  -1  16        1.72        1.68      6.72 o 
   1  -1  16        3.92       12.40      9.18 o 
   2  -1  16        4.06       10.64      9.06 o 
  -7   0  16        0.07        3.25      7.87 o 
  -6   0  16        3.57       17.95      6.74 o 
  -5   0  16       14.55       17.28      7.53 o 
  -4   0  16        0.87       16.93      6.69 o 
  -3   0  16        0.31        0.00      4.98 o 
  -2   0  16        7.00        4.19      6.32 o 
  -1   0  16        2.41       10.10      8.71 o 
   0   0  16        8.39        5.29      9.78 o 
   1   0  16        0.44        0.00      6.77 o 
   2   0  16        0.00        0.00      7.85 o 
  -6   1  16       17.53       19.28     11.37 o 
  -5   1  16        0.14        5.75      5.99 o 
  -4   1  16        1.21        5.01      4.97 o 
  -3   1  16        0.11        0.00      7.94 o 
  -2   1  16        0.39        4.07      6.45 o 
  -1   1  16       15.14       24.17     11.33 o 
   0   1  16        1.82        0.13      7.29 o 
   1   1  16        4.07        4.25     10.32 o 
  -6   2  16        0.00        0.19      4.54 o 
  -5   2  16        2.58        4.55      5.92 o 
  -4   2  16       14.70       13.31      8.67 o 
  -3   2  16        0.33        9.82     14.98 o 
  -2   2  16        0.03       15.48      8.87 o 
  -1   2  16        3.79        5.78      8.17 o 
   0   2  16        2.60        0.36      6.18 o 
  -5   3  16        0.34        0.00      6.27 o 
  -4   3  16        3.64        0.00     13.39 o 
  -3   3  16        3.96       14.66     14.22 o 
  -2   3  16        1.50        2.71      6.50 o 
  -1   3  16        7.08       19.02     11.70 o 
  -3  -8  17        1.29        0.67      7.87 o 
  -2  -8  17       15.39       13.58     20.36 o 
  -1  -8  17        0.01        0.00      6.49 o 
   0  -8  17        0.01        0.44      6.38 o 
  -4  -7  17        0.15       27.56     32.78 o 
  -3  -7  17        1.26        0.00      8.52 o 
  -2  -7  17       12.16        1.03      5.27 o 
  -1  -7  17        0.01        3.87      8.37 o 
   0  -7  17        0.65        2.90      6.59 o 
  -5  -6  17        0.02        2.72     42.09 o 
  -4  -6  17        0.03        4.00      8.32 o 
  -3  -6  17        5.36        1.83      8.34 o 
  -2  -6  17        4.45       13.81      8.79 o 
  -1  -6  17       12.48       28.89     10.47 o 
   0  -6  17        0.09        0.00      7.48 o 
   1  -6  17        0.75       21.73     24.15 o 
  -6  -5  17        0.18        2.13      7.87 o 
  -5  -5  17        5.32        3.02      7.73 o 
  -4  -5  17        1.12        6.11      7.96 o 
  -3  -5  17       10.77       21.71      9.74 o 
  -2  -5  17       12.96       14.20      9.11 o 
  -1  -5  17       36.10       34.92     10.39 o 
   0  -5  17        1.45        2.14      6.10 o 
   1  -5  17        3.94       14.22     13.43 o 
  -6  -4  17       15.44        9.72      8.93 o 
  -5  -4  17        4.01        0.40      7.00 o 
  -4  -4  17        1.73        1.43      7.69 o 
  -3  -4  17       37.90       55.68     16.64 o 
  -2  -4  17        1.21        2.66      7.62 o 
  -1  -4  17        6.90       17.87      8.55 o 
   0  -4  17        0.50        0.00      5.06 o 
   1  -4  17       33.33       25.87     20.68 o 
  -6  -3  17       24.65       11.80      8.65 o 
  -5  -3  17       10.39       15.65      9.82 o 
  -4  -3  17        5.33        0.00      8.81 o 
  -3  -3  17       14.28       34.80      9.03 o 
  -2  -3  17       11.99       10.79      9.57 o 
  -1  -3  17        5.17        3.53      6.15 o 
   0  -3  17        1.10        4.05      6.10 o 
   1  -3  17       10.07        5.14      8.09 o 
  -6  -2  17        2.06        0.00      6.61 o 
  -5  -2  17        0.06        0.58      3.76 o 
  -4  -2  17        0.40       14.57      7.86 o 
  -3  -2  17        0.56        0.00      4.44 o 
  -2  -2  17        2.47        7.08      5.63 o 
  -1  -2  17        4.84        2.56      6.40 o 
   0  -2  17        0.16        0.00     13.14 o 
   1  -2  17        0.00        6.86     10.90 o 
  -6  -1  17        0.13        1.80      9.60 o 
  -5  -1  17        0.34       10.67      5.95 o 
  -4  -1  17       12.61        9.44      6.59 o 
  -3  -1  17        6.32        2.19      4.11 o 
  -2  -1  17        1.25        0.00      9.53 o 
  -1  -1  17        7.67        0.00      6.97 o 
   0  -1  17        0.05       11.20      8.17 o 
  -5   0  17        1.61       17.54      8.93 o 
  -4   0  17       39.46       38.01     13.42 o 
  -3   0  17        1.43        0.00      6.51 o 
  -2   0  17        5.37       14.75     26.61 o 
  -1   0  17        0.06       18.42     11.08 o 
   0   0  17        0.07       11.84     16.43 o 
  -5   1  17        1.11        7.91      8.18 o 
  -4   1  17        8.29        0.00      9.89 o 
  -3   1  17        0.14       10.64      8.21 o 
  -2   1  17        0.11        3.87      8.51 o 
  -1   1  17        1.48        0.00     10.11 o 
  -3  -6  18       13.10        1.69      5.98 o 
  -2  -6  18        4.40        0.00      7.89 o 
  -4  -5  18        0.08        0.00      6.19 o 
  -3  -5  18        1.04        1.03      6.83 o 
  -2  -5  18        1.34       22.66     10.09 o 
  -1  -5  18        4.93        0.00      5.66 o 
  -4  -4  18        0.03        0.00      6.57 o 
  -3  -4  18        0.84        4.04      6.97 o 
  -2  -4  18       13.23       22.68     16.79 o 
  -1  -4  18        7.57       17.76     17.98 o 
  -4  -3  18        8.85       27.12     13.75 o 
  -3  -3  18        0.01        2.13      7.07 o 
  -2  -3  18        9.15       16.89     14.44 o 
  -1  -3  18       12.10       17.91     14.80 o 
  -4  -2  18        9.64        9.49      8.34 o 
  -3  -2  18        0.43       10.69     17.44 o 
  -2  -2  18        5.54        0.00      7.47 o 
  -3  -1  18        5.03       12.62      9.52 o 
                                                 
